# Supplementary material for: 4-Methyl-N-(4-nitro­benzyl­idene)piperazin-1-amine
Source: Acta Crystallogr Sect E Struct Rep Online. 2013 Oct 23;69(Pt 11):o1687–8. doi: 10.1107/S1600536813028493 (PMC3884341; doi:10.1107/S1600536813028493)
Supplement: Supplementary file 1 [file e-69-o1687-sup1.cif]

##############################################################################
#                                                                            #
# This CIF contains the data in a paper accepted for publication in          #
# Acta Crystallographica Section E. It conforms to the requirements of       #
# Notes for Authors for Acta Crystallographica Section E, and has been       #
# peer reviewed under the auspices of the IUCr Commission on Journals.       #
#                                                                            #
# Full details of the Crystallographic Information File format               #
# are given in the paper "The Crystallographic Information File (CIF):       #
# a New Standard Archive File for Crystallography" by S. R. Hall, F. H.      #
# Allen and I. D. Brown [Acta Cryst. (1991), A47, 655-685].                  #
#                                                                            #
# The current version of the core CIF dictionary is obtainable from          #
# ftp://ftp.iucr.org/pub/cif_core.dic.                                       #
#                                                                            #
# Software is freely available for graphical display of the structure(s)     #
# in this CIF. For information consult the CIF software page                 #
# http://www.iucr.org/resources/cif/software.                                #
#                                                                            #
# This file may be used for bona fide research purposes within the           #
# scientific community so long as proper attribution is given to the journal # 
# article from which it was obtained.                                        #
#                                                                            #
##############################################################################
data_I
_audit_creation_method
;
  Olex2 1.2
  (compiled Apr 23 2013 17:54:37, GUI svn.r4466)
;
_journal_date_recd_electronic     2013-10-16
_journal_date_accepted     2013-10-16
_journal_name_full     'Acta Crystallographica, Section E'
_journal_year     2013
_journal_volume     69
_journal_issue     11
_journal_page_first     o1687
_journal_page_last     o1688
_journal_paper_category     QO
_journal_paper_doi     10.1107/S1600536813028493
_journal_coeditor_code     ZL2568
_publ_contact_author_name     'Jasinski, Jerry P.'
_publ_contact_author_address
;
Department of Chemistry
Keene State College
229 Main Street
Keene, New Hampshire 03435, USA
;
_publ_contact_author_email     jjasinski@keene.edu
_publ_contact_author_fax     ?
_publ_contact_author_phone     '603 358-2563'
_publ_section_title
;
4-Methyl-<i>N</i>-(4-nitrobenzylidene)piperazin-1-amine
;
loop_
    _publ_author_name
    _publ_author_address
    'Kavitha, Channappa N.'
;
Department of Studies in Chemistry
University of Mysore
Manasagangotri,  Mysore 570 006, India
;
    'Jasinski, Jerry P.'
;
Department of Chemistry
Keene State College
229 Main Street
Keene, NH 03435-2001, USA
;
    'Anderson, Brian J. '
;
Department of Chemistry
Keene State College
229 Main Street
Keene, NH 03435-2001, USA
;
    'Yathirajan, H.S.'
;
Department of Studies in Chemistry
University of Mysore
Manasagangotri,  Mysore 570 006, India
;
    'Kaur, Manpreet'
;
Department of Studies in Chemistry
University of Mysore
Manasagangotri,  Mysore 570 006, India
;
_database_code_depnum_ccdc_archive     'CCDC 966842'
_chemical_name_systematic
;
4-Methyl-<i>N</i>-(4-nitrobenzylidene)piperazin-1-amine
;
_chemical_name_common
;
;
_chemical_formula_moiety     'C12 H16 N4 O2'
_chemical_formula_sum     'C12 H16 N4 O2'
_chemical_formula_iupac     'C12 H16 N4 O2'
_chemical_formula_weight     248.29
_chemical_melting_point     ?
_shelx_space_group_comment
;
The symmetry employed for this shelxl refinement is uniquely defined
by the following loop, which should always be used as a source of
symmetry information in preference to the above space-group names.
They are only intended as comments.
;
_space_group_crystal_system     monoclinic
_space_group_name_H-M_alt     'C 2/c'
_space_group_name_Hall     '-C 2yc'
loop_
    _space_group_symop_operation_xyz
    'x, y, z'
    '-x, y, -z+1/2'
    'x+1/2, y+1/2, z'
    '-x+1/2, y+1/2, -z+1/2'
    '-x, -y, -z'
    'x, -y, z-1/2'
    '-x+1/2, -y+1/2, -z'
    'x+1/2, -y+1/2, z-1/2'
_cell_length_a     27.9353(14)
_cell_length_b     5.9247(3)
_cell_length_c     18.7763(7)
_cell_angle_alpha     90
_cell_angle_beta     126.527(3)
_cell_angle_gamma     90
_cell_volume     2497.2(2)
_cell_formula_units_Z     8
_cell_measurement_reflns_used     2934
_cell_measurement_theta_min     3.2131
_cell_measurement_theta_max     72.3048
_cell_measurement_temperature     173(2)
_exptl_crystal_description     irregular
_exptl_crystal_colour     yellow
_exptl_crystal_size_max     0.38
_exptl_crystal_size_mid     0.32
_exptl_crystal_size_min     0.22
_exptl_crystal_density_diffrn     1.321
_exptl_crystal_density_meas     ?
_exptl_crystal_density_method     ?
_exptl_crystal_F_000     1056
_exptl_absorpt_coefficient_mu     0.765
_exptl_absorpt_correction_type     multi-scan
_exptl_absorpt_process_details
;
(CrysAlis PRO and CrysAlis RED; Agilent, 2012)
;
_shelx_estimated_absorpt_T_min     ?
_shelx_estimated_absorpt_T_max     ?
_exptl_absorpt_correction_T_min     0.86840
_exptl_absorpt_correction_T_max     1.00000
_exptl_special_details
;
;
_diffrn_ambient_temperature     173(2)
_diffrn_radiation_type     CuK\a
_diffrn_radiation_wavelength     1.54184
_diffrn_radiation_source     'Enhance (Cu) X-ray Source'
_diffrn_measurement_device_type     'Agilent Xcalibur (Eos, Gemini)'
_diffrn_measurement_method     '\w scans'
_diffrn_detector_area_resol_mean     16.0416
_diffrn_reflns_number     7200
_diffrn_reflns_av_R_equivalents     0.0307
_diffrn_reflns_theta_min     3.938
_diffrn_reflns_theta_max     72.315
_diffrn_reflns_theta_full     67.684
_diffrn_measured_fraction_theta_max     0.986
_diffrn_measured_fraction_theta_full     1.000
_diffrn_reflns_limit_h_min     -34
_diffrn_reflns_limit_h_max     32
_diffrn_reflns_limit_k_min     -7
_diffrn_reflns_limit_k_max     7
_diffrn_reflns_limit_l_min     -15
_diffrn_reflns_limit_l_max     22
_refine_special_details     ?
_reflns_number_total     2439
_reflns_number_gt     2022
_reflns_threshold_expression     I>2\s(I)
_refine_ls_structure_factor_coef     Fsqd
_refine_ls_matrix_type     full
_refine_ls_R_factor_all     0.0491
_refine_ls_R_factor_gt     0.0405
_refine_ls_wR_factor_gt     0.1101
_refine_ls_wR_factor_ref     0.1189
_refine_ls_goodness_of_fit_ref     1.024
_refine_ls_restrained_S_all     1.024
_refine_ls_number_reflns     2439
_refine_ls_number_parameters     165
_refine_ls_number_restraints     0
_refine_ls_hydrogen_treatment     constr
_refine_ls_weighting_scheme     calc
_refine_ls_weighting_details
;
 w=1/[\s^2^(Fo^2^)+(0.0636P)^2^+0.9105P]
 where P=(Fo^2^+2Fc^2^)/3
;
_atom_sites_solution_hydrogens     geom
_atom_sites_solution_primary     direct
_atom_sites_solution_secondary     ?
_refine_ls_shift/su_max     0.001
_refine_ls_shift/su_mean     0.000
_refine_diff_density_max     0.215
_refine_diff_density_min     -0.175
_refine_ls_extinction_method     'SHELXL2012 (Sheldrick, 2008)'
_refine_ls_extinction_coef     0.00056(10)
_refine_ls_extinction_expression
                                  'Fc^*^=kFc[1+0.001xFc^2^\l^3^/sin(2\q)]^-1/4^'
loop_
    _atom_type_symbol
    _atom_type_description
    _atom_type_scat_dispersion_real
    _atom_type_scat_dispersion_imag
    _atom_type_scat_source
    'C' 'C' 0.0181 0.0091
                         'International Tables Vol C Tables 4.2.6.8 and 6.1.1.4'
    'H' 'H' 0.0000 0.0000
                         'International Tables Vol C Tables 4.2.6.8 and 6.1.1.4'
    'N' 'N' 0.0311 0.0180
                         'International Tables Vol C Tables 4.2.6.8 and 6.1.1.4'
    'O' 'O' 0.0492 0.0322
                         'International Tables Vol C Tables 4.2.6.8 and 6.1.1.4'
_computing_data_collection     'CrysAlis PRO (Agilent, 2012)'
_computing_cell_refinement     'CrysAlis PRO (Agilent, 2012)'
_computing_data_reduction     'CrysAlis RED (Agilent, 2012)'
_computing_structure_solution     'SUPERFLIP (Palatinus & Chapuis, 2007)'
_computing_structure_refinement     'SHELXL2012 (Sheldrick, 2008)'
_computing_molecular_graphics     'OLEX2 (Dolomanov <i>et al.</i>, 2009)'
_computing_publication_material     'OLEX2 (Dolomanov <i>et al.</i>, 2009)'
loop_
    _atom_site_type_symbol
    _atom_site_label
    _atom_site_fract_x
    _atom_site_fract_y
    _atom_site_fract_z
    _atom_site_U_iso_or_equiv
    _atom_site_adp_type
    _atom_site_calc_flag
    _atom_site_occupancy
    _atom_site_disorder_assembly
    _atom_site_disorder_group
    O O1 0.93562(6) 1.1504(2) 1.26970(8) 0.0636(4) Uani d 1 . .
    O O2 0.96924(5) 0.8095(2) 1.29508(7) 0.0509(3) Uani d 1 . .
    N N1 0.60437(5) 0.7685(2) 0.55865(7) 0.0301(3) Uani d 1 . .
    N N2 0.66959(5) 0.80238(19) 0.74619(7) 0.0282(3) Uani d 1 . .
    N N3 0.71366(5) 0.8675(2) 0.83118(7) 0.0290(3) Uani d 1 . .
    N N4 0.93437(5) 0.9567(3) 1.24576(8) 0.0403(3) Uani d 1 . .
    C C1 0.58784(6) 0.9349(2) 0.59774(9) 0.0328(3) Uani d 1 . .
    H H1A 0.5570 0.8709 0.6023 0.039 Uiso calc 1 . .
    H H1B 0.5710 1.0702 0.5594 0.039 Uiso calc 1 . .
    C C2 0.64208(6) 1.0007(2) 0.68894(9) 0.0329(3) Uani d 1 . .
    H H2A 0.6714 1.0761 0.6836 0.039 Uiso calc 1 . .
    H H2B 0.6302 1.1090 0.7160 0.039 Uiso calc 1 . .
    C C3 0.68086(6) 0.6183(2) 0.70644(9) 0.0311(3) Uani d 1 . .
    H H3A 0.6928 0.4816 0.7438 0.037 Uiso calc 1 . .
    H H3B 0.7140 0.6601 0.7037 0.037 Uiso calc 1 . .
    C C4 0.62582(6) 0.5677(2) 0.61410(9) 0.0317(3) Uani d 1 . .
    H H4A 0.6352 0.4494 0.5868 0.038 Uiso calc 1 . .
    H H4B 0.5941 0.5090 0.6177 0.038 Uiso calc 1 . .
    C C5 0.75644(6) 0.7311(2) 0.88472(8) 0.0290(3) Uani d 1 . .
    H H5 0.7586 0.5880 0.8640 0.035 Uiso calc 1 . .
    C C6 0.80153(6) 0.7948(2) 0.97695(9) 0.0282(3) Uani d 1 . .
    C C7 0.80100(6) 1.0039(2) 1.01127(9) 0.0317(3) Uani d 1 . .
    H H7 0.7706 1.1101 0.9737 0.038 Uiso calc 1 . .
    C C8 0.84416(6) 1.0572(3) 1.09893(9) 0.0336(3) Uani d 1 . .
    H H8 0.8438 1.1991 1.1221 0.040 Uiso calc 1 . .
    C C9 0.88821(6) 0.8997(3) 1.15268(9) 0.0326(3) Uani d 1 . .
    C C10 0.89029(6) 0.6922(3) 1.12129(9) 0.0344(3) Uani d 1 . .
    H H10 0.9208 0.5867 1.1594 0.041 Uiso calc 1 . .
    C C11 0.84702(6) 0.6411(2) 1.03298(9) 0.0330(3) Uani d 1 . .
    H H11 0.8482 0.4998 1.0101 0.040 Uiso calc 1 . .
    C C12 0.55353(7) 0.7136(3) 0.46826(9) 0.0387(4) Uani d 1 . .
    H H12A 0.5211 0.6537 0.4689 0.058 Uiso calc 1 . .
    H H12B 0.5654 0.6002 0.4436 0.058 Uiso calc 1 . .
    H H12C 0.5400 0.8502 0.4317 0.058 Uiso calc 1 . .
loop_
    _atom_site_aniso_label
    _atom_site_aniso_U_11
    _atom_site_aniso_U_22
    _atom_site_aniso_U_33
    _atom_site_aniso_U_12
    _atom_site_aniso_U_13
    _atom_site_aniso_U_23
    O1 0.0527(8) 0.0698(9) 0.0412(7) 0.0008(6) 0.0132(6) -0.0240(6)
    O2 0.0326(6) 0.0792(9) 0.0295(6) 0.0096(6) 0.0123(5) 0.0014(6)
    N1 0.0278(6) 0.0347(6) 0.0256(6) -0.0026(5) 0.0146(5) -0.0031(5)
    N2 0.0279(6) 0.0289(6) 0.0245(6) -0.0001(4) 0.0138(5) -0.0035(4)
    N3 0.0278(6) 0.0326(6) 0.0257(6) -0.0038(5) 0.0154(5) -0.0042(4)
    N4 0.0280(6) 0.0624(9) 0.0287(6) -0.0011(6) 0.0159(6) -0.0066(6)
    C1 0.0290(7) 0.0327(7) 0.0301(7) 0.0031(5) 0.0140(6) -0.0005(5)
    C2 0.0335(7) 0.0274(7) 0.0310(7) 0.0027(5) 0.0156(6) -0.0022(6)
    C3 0.0312(7) 0.0286(7) 0.0284(7) 0.0021(5) 0.0150(6) -0.0031(5)
    C4 0.0334(7) 0.0291(7) 0.0302(7) -0.0029(5) 0.0177(6) -0.0061(5)
    C5 0.0291(7) 0.0304(7) 0.0290(7) -0.0023(5) 0.0181(6) -0.0026(5)
    C6 0.0271(7) 0.0331(7) 0.0278(7) -0.0036(5) 0.0183(6) -0.0010(5)
    C7 0.0291(7) 0.0354(7) 0.0289(7) 0.0009(6) 0.0163(6) -0.0002(6)
    C8 0.0325(7) 0.0365(8) 0.0330(7) -0.0035(6) 0.0202(6) -0.0065(6)
    C9 0.0261(7) 0.0467(8) 0.0264(7) -0.0050(6) 0.0165(6) -0.0041(6)
    C10 0.0282(7) 0.0437(8) 0.0295(7) 0.0037(6) 0.0161(6) 0.0037(6)
    C11 0.0325(7) 0.0341(7) 0.0334(7) 0.0004(6) 0.0201(6) -0.0018(6)
    C12 0.0333(8) 0.0498(9) 0.0265(7) -0.0039(6) 0.0142(6) -0.0052(6)
_geom_special_details
;
 All esds (except the esd in the dihedral angle between two l.s. planes)
 are estimated using the full covariance matrix.  The cell esds are taken
 into account individually in the estimation of esds in distances, angles
 and torsion angles; correlations between esds in cell parameters are only
 used when they are defined by crystal symmetry.  An approximate (isotropic)
 treatment of cell esds is used for estimating esds involving l.s. planes.
;
loop_
    _geom_bond_atom_site_label_1
    _geom_bond_atom_site_label_2
    _geom_bond_site_symmetry_2
    _geom_bond_distance
    _geom_bond_publ_flag
    O1 N4 . 1.2253(19) ?
    O2 N4 . 1.2219(18) ?
    N1 C1 . 1.4586(17) ?
    N1 C4 . 1.4546(18) ?
    N1 C12 . 1.4608(17) ?
    N2 N3 . 1.3682(15) ?
    N2 C2 . 1.4639(17) ?
    N2 C3 . 1.4580(16) ?
    N3 C5 . 1.2889(18) ?
    N4 C9 . 1.4657(18) ?
    C1 H1A . 0.9900 ?
    C1 H1B . 0.9900 ?
    C1 C2 . 1.5137(19) ?
    C2 H2A . 0.9900 ?
    C2 H2B . 0.9900 ?
    C3 H3A . 0.9900 ?
    C3 H3B . 0.9900 ?
    C3 C4 . 1.5122(18) ?
    C4 H4A . 0.9900 ?
    C4 H4B . 0.9900 ?
    C5 H5 . 0.9500 ?
    C5 C6 . 1.4598(19) ?
    C6 C7 . 1.401(2) ?
    C6 C11 . 1.400(2) ?
    C7 H7 . 0.9500 ?
    C7 C8 . 1.379(2) ?
    C8 H8 . 0.9500 ?
    C8 C9 . 1.388(2) ?
    C9 C10 . 1.379(2) ?
    C10 H10 . 0.9500 ?
    C10 C11 . 1.384(2) ?
    C11 H11 . 0.9500 ?
    C12 H12A . 0.9800 ?
    C12 H12B . 0.9800 ?
    C12 H12C . 0.9800 ?
loop_
    _geom_angle_atom_site_label_1
    _geom_angle_atom_site_label_2
    _geom_angle_atom_site_label_3
    _geom_angle_site_symmetry_1
    _geom_angle_site_symmetry_3
    _geom_angle
    _geom_angle_publ_flag
    C1 N1 C12 . . 110.78(11) ?
    C4 N1 C1 . . 108.16(10) ?
    C4 N1 C12 . . 110.55(11) ?
    N3 N2 C2 . . 110.17(10) ?
    N3 N2 C3 . . 119.30(10) ?
    C3 N2 C2 . . 113.80(10) ?
    C5 N3 N2 . . 120.39(12) ?
    O1 N4 C9 . . 117.78(14) ?
    O2 N4 O1 . . 123.67(13) ?
    O2 N4 C9 . . 118.55(14) ?
    N1 C1 H1A . . 109.7 ?
    N1 C1 H1B . . 109.7 ?
    N1 C1 C2 . . 109.86(11) ?
    H1A C1 H1B . . 108.2 ?
    C2 C1 H1A . . 109.7 ?
    C2 C1 H1B . . 109.7 ?
    N2 C2 C1 . . 111.02(11) ?
    N2 C2 H2A . . 109.4 ?
    N2 C2 H2B . . 109.4 ?
    C1 C2 H2A . . 109.4 ?
    C1 C2 H2B . . 109.4 ?
    H2A C2 H2B . . 108.0 ?
    N2 C3 H3A . . 109.5 ?
    N2 C3 H3B . . 109.5 ?
    N2 C3 C4 . . 110.69(11) ?
    H3A C3 H3B . . 108.1 ?
    C4 C3 H3A . . 109.5 ?
    C4 C3 H3B . . 109.5 ?
    N1 C4 C3 . . 111.29(11) ?
    N1 C4 H4A . . 109.4 ?
    N1 C4 H4B . . 109.4 ?
    C3 C4 H4A . . 109.4 ?
    C3 C4 H4B . . 109.4 ?
    H4A C4 H4B . . 108.0 ?
    N3 C5 H5 . . 119.7 ?
    N3 C5 C6 . . 120.54(13) ?
    C6 C5 H5 . . 119.7 ?
    C7 C6 C5 . . 122.44(13) ?
    C11 C6 C5 . . 118.67(13) ?
    C11 C6 C7 . . 118.89(13) ?
    C6 C7 H7 . . 119.6 ?
    C8 C7 C6 . . 120.72(14) ?
    C8 C7 H7 . . 119.6 ?
    C7 C8 H8 . . 120.6 ?
    C7 C8 C9 . . 118.76(13) ?
    C9 C8 H8 . . 120.6 ?
    C8 C9 N4 . . 118.83(13) ?
    C10 C9 N4 . . 118.94(13) ?
    C10 C9 C8 . . 122.22(13) ?
    C9 C10 H10 . . 120.7 ?
    C9 C10 C11 . . 118.56(13) ?
    C11 C10 H10 . . 120.7 ?
    C6 C11 H11 . . 119.6 ?
    C10 C11 C6 . . 120.84(13) ?
    C10 C11 H11 . . 119.6 ?
    N1 C12 H12A . . 109.5 ?
    N1 C12 H12B . . 109.5 ?
    N1 C12 H12C . . 109.5 ?
    H12A C12 H12B . . 109.5 ?
    H12A C12 H12C . . 109.5 ?
    H12B C12 H12C . . 109.5 ?
loop_
    _geom_torsion_atom_site_label_1
    _geom_torsion_atom_site_label_2
    _geom_torsion_atom_site_label_3
    _geom_torsion_atom_site_label_4
    _geom_torsion_site_symmetry_1
    _geom_torsion_site_symmetry_2
    _geom_torsion_site_symmetry_3
    _geom_torsion_site_symmetry_4
    _geom_torsion
    _geom_torsion_publ_flag
    O1 N4 C9 C8 . . . . -7.5(2) ?
    O1 N4 C9 C10 . . . . 171.92(14) ?
    O2 N4 C9 C8 . . . . 172.30(13) ?
    O2 N4 C9 C10 . . . . -8.2(2) ?
    N1 C1 C2 N2 . . . . -56.86(15) ?
    N2 N3 C5 C6 . . . . -176.24(11) ?
    N2 C3 C4 N1 . . . . 55.30(15) ?
    N3 N2 C2 C1 . . . . -172.24(11) ?
    N3 N2 C3 C4 . . . . 177.74(11) ?
    N3 C5 C6 C7 . . . . -0.5(2) ?
    N3 C5 C6 C11 . . . . 179.62(12) ?
    N4 C9 C10 C11 . . . . -179.07(12) ?
    C1 N1 C4 C3 . . . . -62.15(14) ?
    C2 N2 N3 C5 . . . . -155.91(12) ?
    C2 N2 C3 C4 . . . . -49.44(15) ?
    C3 N2 N3 C5 . . . . -21.56(18) ?
    C3 N2 C2 C1 . . . . 50.72(15) ?
    C4 N1 C1 C2 . . . . 62.44(14) ?
    C5 C6 C7 C8 . . . . 179.56(12) ?
    C5 C6 C11 C10 . . . . -179.02(12) ?
    C6 C7 C8 C9 . . . . 0.0(2) ?
    C7 C6 C11 C10 . . . . 1.1(2) ?
    C7 C8 C9 N4 . . . . 179.59(12) ?
    C7 C8 C9 C10 . . . . 0.1(2) ?
    C8 C9 C10 C11 . . . . 0.4(2) ?
    C9 C10 C11 C6 . . . . -1.0(2) ?
    C11 C6 C7 C8 . . . . -0.6(2) ?
    C12 N1 C1 C2 . . . . -176.25(11) ?
    C12 N1 C4 C3 . . . . 176.40(11) ?
loop_
    _geom_hbond_atom_site_label_D
    _geom_hbond_atom_site_label_H
    _geom_hbond_atom_site_label_A
    _geom_hbond_site_symmetry_A
    _geom_hbond_distance_DH
    _geom_hbond_distance_HA
    _geom_hbond_distance_DA
    _geom_hbond_angle_DHA
    C2 H2B O1 7_677 0.99 2.47 3.4052(19) 158.4
_iucr_refine_instructions_details
;
TITL HSY-608B in I2/a #15 New: C2/c
CELL 1.54184 27.9353 5.9247 18.7763 90 126.527 90
ZERR 8 0.0014 0.0003 0.0007 0 0.003 0
LATT 7
SYMM -X,+Y,0.5-Z
SFAC C H N O
UNIT 96 128 32 16
EQIV $1 1.5-X,2.5-Y,2-Z
L.S. 15
PLAN  -15
TEMP -100(2)
HTAB C2 O1_$1
BOND $H
MORE -1
fmap 2
acta
CONF
REM <HKL>F:/Collaborators%20Stuff-Sept-2013/Yathi-2013-New/HSY-608-B-I2a%20to%
REM 20C2c/hsy-608b.hkl</HKL>
WGHT    0.063600    0.910500
EXTI    0.000559
FVAR       2.38353
O1    4    0.935620    1.150353    1.269705    11.00000    0.05265    0.06977 =
         0.04119   -0.02401    0.01317    0.00083
O2    4    0.969243    0.809509    1.295076    11.00000    0.03256    0.07920 =
         0.02946    0.00139    0.01229    0.00961
N1    3    0.604372    0.768477    0.558650    11.00000    0.02777    0.03469 =
         0.02561   -0.00313    0.01460   -0.00258
N2    3    0.669594    0.802376    0.746193    11.00000    0.02788    0.02886 =
         0.02446   -0.00353    0.01377   -0.00010
N3    3    0.713663    0.867480    0.831176    11.00000    0.02777    0.03260 =
         0.02569   -0.00423    0.01544   -0.00377
N4    3    0.934369    0.956686    1.245755    11.00000    0.02804    0.06241 =
         0.02866   -0.00655    0.01586   -0.00112
C1    1    0.587839    0.934889    0.597739    11.00000    0.02905    0.03271 =
         0.03011   -0.00046    0.01405    0.00311
AFIX  23
H1A   2    0.557023    0.870919    0.602311    11.00000   -1.20000
H1B   2    0.570994    1.070241    0.559361    11.00000   -1.20000
AFIX   0
C2    1    0.642076    1.000662    0.688941    11.00000    0.03347    0.02744 =
         0.03104   -0.00220    0.01559    0.00274
AFIX  23
H2A   2    0.671405    1.076141    0.683556    11.00000   -1.20000
H2B   2    0.630243    1.108956    0.716041    11.00000   -1.20000
AFIX   0
C3    1    0.680861    0.618266    0.706439    11.00000    0.03118    0.02863 =
         0.02839   -0.00313    0.01500    0.00210
AFIX  23
H3A   2    0.692810    0.481588    0.743778    11.00000   -1.20000
H3B   2    0.714027    0.660052    0.703655    11.00000   -1.20000
AFIX   0
C4    1    0.625819    0.567662    0.614099    11.00000    0.03339    0.02914 =
         0.03020   -0.00613    0.01771   -0.00290
AFIX  23
H4A   2    0.635182    0.449443    0.586848    11.00000   -1.20000
H4B   2    0.594128    0.509023    0.617691    11.00000   -1.20000
AFIX   0
C5    1    0.756442    0.731131    0.884722    11.00000    0.02909    0.03036 =
         0.02902   -0.00263    0.01810   -0.00235
AFIX  43
H5    2    0.758648    0.588033    0.864000    11.00000   -1.20000
AFIX   0
C6    1    0.801529    0.794791    0.976947    11.00000    0.02714    0.03315 =
         0.02779   -0.00099    0.01829   -0.00358
C7    1    0.801001    1.003885    1.011267    11.00000    0.02911    0.03537 =
         0.02891   -0.00019    0.01631    0.00087
AFIX  43
H7    2    0.770570    1.110137    0.973727    11.00000   -1.20000
AFIX   0
C8    1    0.844161    1.057185    1.098932    11.00000    0.03254    0.03651 =
         0.03295   -0.00654    0.02017   -0.00351
AFIX  43
H8    2    0.843752    1.199109    1.122111    11.00000   -1.20000
AFIX   0
C9    1    0.888211    0.899684    1.152684    11.00000    0.02611    0.04674 =
         0.02642   -0.00406    0.01650   -0.00495
C10   1    0.890295    0.692209    1.121290    11.00000    0.02818    0.04367 =
         0.02945    0.00372    0.01610    0.00366
AFIX  43
H10   2    0.920764    0.586709    1.159442    11.00000   -1.20000
AFIX   0
C11   1    0.847024    0.641059    1.032985    11.00000    0.03253    0.03412 =
         0.03335   -0.00180    0.02013    0.00036
AFIX  43
H11   2    0.848214    0.499839    1.010117    11.00000   -1.20000
AFIX   0
C12   1    0.553528    0.713637    0.468258    11.00000    0.03327    0.04977 =
         0.02648   -0.00523    0.01425   -0.00393
AFIX 137
H12A  2    0.521080    0.653716    0.468879    11.00000   -1.50000
H12B  2    0.565414    0.600164    0.443566    11.00000   -1.50000
H12C  2    0.539981    0.850239    0.431687    11.00000   -1.50000
AFIX   0
HKLF 4 1 -1 0 -1 0 1 0 1 0 0
REM  HSY-608B in I2/a #15 New: C2/c
REM R1 =  0.0405 for    2022 Fo > 4sig(Fo)  and  0.0491 for all    2439 data
REM    165 parameters refined using      0 restraints
END
WGHT      0.0636      0.9055
REM Highest difference peak  0.215,  deepest hole -0.175,  1-sigma level  0.044
Q1    1   0.8210  0.7105  1.0087  11.00000  0.05    0.22
Q2    1   0.8732  0.9882  1.1232  11.00000  0.05    0.18
Q3    1   0.7915  0.8700  0.9958  11.00000  0.05    0.18
Q4    1   0.6139  0.9587  0.6480  11.00000  0.05    0.17
Q5    1   0.7227  0.7657  0.8684  11.00000  0.05    0.17
Q6    1   0.6555  0.8920  0.7193  11.00000  0.05    0.16
Q7    1   0.8063  0.9068  0.9828  11.00000  0.05    0.15
Q8    1   0.7763  0.7621  0.9336  11.00000  0.05    0.15
Q9    1   0.6339  0.8053  0.5608  11.00000  0.05    0.15
Q10   1   0.6512  0.5972  0.6591  11.00000  0.05    0.15
Q11   1   0.7437  0.8188  0.8538  11.00000  0.05    0.15
Q12   1   0.6380  0.8406  0.7280  11.00000  0.05    0.14
Q13   1   0.8954  0.8313  1.1338  11.00000  0.05    0.14
Q14   1   0.8786  0.7873  1.1441  11.00000  0.05    0.14
Q15   1   0.5957  0.8303  0.5764  11.00000  0.05    0.14
REM The information below was added by Olex2.
REM
REM R1 = 0.0405 for 2022 Fo > 4sig(Fo) and 0.0491 for all 7701 data
REM n/a parameters refined using n/a restraints
REM Highest difference peak 0.22, deepest hole -0.17
REM Mean Shift 0, Max Shift 0.
REM +++ Tabular Listing of Refinement Information +++
REM R1_all = 0.0491
REM R1_gt = 0.0405
REM wR_ref = 0.1189
REM GOOF = 1.024
REM Shift_max = 0
REM Shift_mean = 0
REM Reflections_all = 7701
REM Reflections_gt = 2022
REM Parameters = n/a
REM Hole = -0.17
REM Peak = 0.22
REM Flack = n/a
;
