# Supplementary material for: 4-Methyl-N-(4-nitro­benzyl­idene)piperazin-1-amine
Source: Acta Crystallogr Sect E Struct Rep Online. 2013 Oct 23;69(Pt 11):o1687–8. doi: 10.1107/S1600536813028493 (PMC3884341; doi:10.1107/S1600536813028493)
Supplement: Supplementary file 2 [file e-69-o1687-Isup2.hkl]

#
# h,k,l, Fc-squared, Fo-squared, sigma(Fo-squared), status flag
#
data_I
_shelx_title ' HSY-608B in I2/a #  15 New: C2/c'
_shelx_refln_list_code          4
_shelx_F_calc_maximum      539.51
_exptl_crystal_F_000      1056.00
_reflns_d_resolution_high  0.8092

loop_
 _space_group_symop_operation_xyz
 'x, y, z'
 '-x, y, -z+1/2'
 'x+1/2, y+1/2, z'
 '-x+1/2, y+1/2, -z+1/2'
 '-x, -y, -z'
 'x, -y, z-1/2'
 '-x+1/2, -y+1/2, -z'
 'x+1/2, -y+1/2, z-1/2'

_cell_length_a    27.9353
_cell_length_b     5.9247
_cell_length_c    18.7763
_cell_angle_alpha  90.000
_cell_angle_beta  126.527
_cell_angle_gamma  90.000

_shelx_F_squared_multiplier     1.000

loop_
 _refln_index_h
 _refln_index_k
 _refln_index_l
 _refln_F_squared_calc
 _refln_F_squared_meas
 _refln_F_squared_sigma
 _refln_observed_status
   2   0   0       2296.99       1746.36        21.33 o
   4   0   0      33740.05      29507.20       382.18 o
   6   0   0       1279.43       1018.67        42.56 o
   8   0   0       7367.60       6854.38        47.73 o
  10   0   0        669.52        629.12        23.73 o
  12   0   0        555.83        578.16        25.33 o
  14   0   0        181.61        197.22        16.22 o
  16   0   0         12.92          5.07         3.87 o
  18   0   0        205.38        206.18        18.50 o
  20   0   0        553.59        575.61        47.74 o
  22   0   0       2063.75       2076.24        90.58 o
  24   0   0        155.49        171.36        24.80 o
  26   0   0          5.72          2.86         4.23 o
   1   1   0       9180.00       8522.32        92.43 o
   3   1   0         28.28         39.67         3.92 o
   5   1   0        701.37        617.51        35.06 o
   7   1   0       2490.27       2378.96        45.22 o
   9   1   0       1345.88       1319.63        17.88 o
  11   1   0          0.08          3.79         2.48 o
  13   1   0       2659.47       2830.10        48.81 o
  15   1   0       1588.49       1611.12        51.46 o
  17   1   0       1585.32       1599.16        75.38 o
  19   1   0         47.66         43.20         7.59 o
  21   1   0        305.01        315.78        20.45 o
  23   1   0        837.99        886.56        40.34 o
  25   1   0         74.19         68.91         9.84 o
  27   1   0          0.42         -1.68         4.18 o
   0   2   0       1261.20       1148.11        33.84 o
   2   2   0        186.17        238.05         9.19 o
   4   2   0       5916.94       6008.46        83.45 o
   6   2   0        568.55        649.62        19.58 o
   8   2   0         11.26         11.34         3.11 o
  10   2   0         12.89         11.31         3.30 o
  12   2   0          1.84         -2.09         3.43 o
  14   2   0       6041.57       6086.95        99.47 o
  16   2   0        108.28         92.67        13.05 o
  18   2   0        751.58        727.06        30.80 o
  20   2   0        101.42         84.11        10.79 o
  22   2   0        114.47        111.55        11.61 o
  24   2   0          0.24          3.31         4.43 o
  26   2   0         52.60         75.25         8.46 o
   1   3   0        176.72        154.00        18.54 o
   3   3   0       5164.12       6063.39        58.57 o
   5   3   0         13.80         17.58         3.80 o
   7   3   0         12.30         22.08         3.58 o
   9   3   0        680.29        616.85        23.34 o
  11   3   0        154.74        164.67        11.13 o
  13   3   0        151.44        146.22        15.73 o
  15   3   0        186.84        184.87        13.16 o
  17   3   0         50.18         40.96         7.91 o
  19   3   0        772.86        698.21        30.01 o
  21   3   0        272.67        284.26        15.06 o
  23   3   0         23.62         18.36         4.85 o
   0   4   0         76.51        101.93        17.30 o
   2   4   0          8.37         16.49         4.69 o
   4   4   0         10.60          7.80         2.75 o
   6   4   0         83.93         83.01         9.12 o
   8   4   0        179.37        186.89        14.27 o
  10   4   0         26.67         17.71         3.93 o
  12   4   0          0.09          1.15         3.16 o
  14   4   0        121.52        102.54        15.33 o
  16   4   0         78.46        103.82        11.71 o
  18   4   0        391.77        349.93        17.32 o
  20   4   0        666.55        593.19        22.46 o
  22   4   0          0.72         -0.29         2.64 o
   1   5   0         64.54         68.65         8.57 o
   3   5   0       1033.94       1044.99        37.03 o
   5   5   0       1019.65       1098.71        46.06 o
   7   5   0       1775.51       1670.04        58.39 o
   9   5   0         39.14         38.47         6.10 o
  11   5   0         50.43         45.19         6.60 o
  13   5   0          8.59          7.57         4.58 o
  15   5   0        687.09        671.66        32.34 o
  17   5   0        944.25        977.25        71.79 o
  19   5   0          6.37          7.92         2.97 o
   0   6   0          0.07          1.59         4.62 o
   2   6   0         22.55         16.75         4.30 o
   4   6   0         41.65         33.72         6.31 o
   6   6   0        463.80        486.86        21.00 o
   8   6   0        222.99        216.20        15.81 o
  10   6   0         20.85         21.49         5.68 o
  12   6   0         90.08         84.20         8.01 o
  14   6   0        311.36        341.76        12.24 o
   1   7   0         18.66         17.93         4.35 o
   3   7   0         76.78         85.98        10.25 o
   5   7   0         20.79         20.13         5.12 o
   7   7   0        236.98        238.54        20.63 o
 -27   1   1        245.11        257.82        17.43 o
 -25   1   1        287.68        304.71        33.61 o
 -23   1   1         32.49         12.43         5.96 o
 -21   1   1        100.69        106.62        12.09 o
 -19   1   1         11.39         15.72         4.22 o
 -17   1   1        149.04        150.66        12.78 o
 -15   1   1       2098.67       2165.12        64.00 o
 -13   1   1       3688.97       3797.57        66.67 o
 -11   1   1        930.85        999.50        21.74 o
  -9   1   1       1167.07       1159.77        18.49 o
  -7   1   1         25.21          7.57         4.04 o
  -5   1   1         20.42         16.62         2.62 o
  -3   1   1      43651.20      48493.04       603.38 o
  -1   1   1      26853.09      28482.21       433.86 o
   1   1   1       2901.16       2799.49       244.64 o
   3   1   1       1281.22       1253.03        45.50 o
   5   1   1       3419.60       3288.77        32.80 o
   7   1   1       1989.05       1950.77        32.34 o
   9   1   1       1436.60       1691.33        67.32 o
  11   1   1        624.36        585.71        20.66 o
  13   1   1       1276.05       1335.42        34.40 o
  15   1   1       2881.90       2829.58        86.62 o
  17   1   1        540.92        497.27        17.18 o
  19   1   1        139.09        130.44        11.20 o
  21   1   1       1614.34       1619.08        38.54 o
  23   1   1        724.69        808.31        28.40 o
  25   1   1          0.00          0.40         3.89 o
 -26   2   1        110.60        108.48        11.82 o
 -24   2   1         44.29         36.70         8.08 o
 -22   2   1         54.23         49.66         8.56 o
 -20   2   1        759.66        707.56        30.62 o
 -18   2   1        308.18        303.19        19.53 o
 -16   2   1        799.67        787.90        36.38 o
 -14   2   1       3407.63       3537.02        73.40 o
 -12   2   1        249.36        354.20        14.18 o
 -10   2   1        265.51        239.86        12.32 o
  -8   2   1         14.83         21.53         3.93 o
  -6   2   1        406.26        434.77        20.61 o
  -4   2   1       3066.99       3302.71        57.45 o
  -2   2   1       1245.53       1184.37        28.57 o
   0   2   1        564.72        605.25        18.65 o
   2   2   1       4687.39       4868.55        50.76 o
   4   2   1        922.00       1023.29        19.80 o
   6   2   1        632.78        648.97        18.25 o
   8   2   1       6474.05       6872.89       434.45 o
  10   2   1        448.28        515.61        20.32 o
  12   2   1       2332.98       2506.64        61.69 o
  14   2   1       1057.30       1016.23        41.77 o
  16   2   1        305.49        304.55        16.56 o
  18   2   1        434.56        406.59        19.80 o
  20   2   1         11.70          8.26         3.29 o
  22   2   1         13.72          7.37         3.88 o
  24   2   1        126.88        153.84        13.81 o
 -25   3   1         84.31        100.84        10.50 o
 -23   3   1        189.26        223.67        12.43 o
 -21   3   1        117.57        120.92        12.30 o
 -19   3   1          1.47          3.29         5.68 o
 -17   3   1        271.92        226.72        17.14 o
 -15   3   1        361.94        393.34        18.89 o
 -13   3   1        130.77        126.27        11.42 o
 -11   3   1         90.52         92.62         9.31 o
  -9   3   1        620.54        613.85        19.21 o
  -7   3   1       1143.73       1264.20        29.31 o
  -5   3   1          0.99         -0.49         3.13 o
  -3   3   1        284.82        328.67        14.81 o
  -1   3   1         49.90         57.18         7.36 o
   1   3   1       1212.70       1362.06        39.46 o
   3   3   1       1926.87       2145.89        44.91 o
   5   3   1        277.66        289.99        12.40 o
   7   3   1       1183.30       1294.97        33.02 o
   9   3   1        463.89        563.43        23.20 o
  11   3   1        166.87        160.47        11.33 o
  13   3   1         40.63         43.72         8.50 o
  15   3   1        590.09        539.70        22.82 o
  17   3   1       1301.83       1262.73        34.93 o
  19   3   1        450.03        418.24        17.02 o
  21   3   1         85.89         78.69         7.64 o
  23   3   1         40.65         52.91         7.52 o
 -22   4   1         74.30         69.67         9.34 o
 -20   4   1        113.02        121.99        11.65 o
 -18   4   1        946.80        940.06        43.11 o
 -16   4   1        205.99        202.53        16.65 o
 -14   4   1        127.63        126.27        11.16 o
 -12   4   1         23.83         11.50         4.75 o
 -10   4   1         15.84          6.63         7.92 o
  -8   4   1        330.07        318.80        21.62 o
  -6   4   1          3.63          3.79         3.89 o
  -4   4   1          8.40          7.69         3.57 o
  -2   4   1         63.46         66.14         8.49 o
   0   4   1       1675.61       2099.83       131.71 o
   2   4   1         21.34         36.97         7.63 o
   4   4   1       4237.49       3885.64        76.63 o
   6   4   1         41.03         43.27         7.23 o
   8   4   1         62.22         43.92         7.27 o
  10   4   1          2.83          8.09         3.81 o
  12   4   1          0.04         -2.99         3.78 o
  14   4   1        126.47        107.04         9.32 o
  16   4   1       1214.70       1262.57        33.97 o
  18   4   1        850.49        852.88        29.19 o
  20   4   1         49.45         52.87         6.57 o
 -21   5   1         59.98         77.90        10.57 o
 -19   5   1         10.68          8.85         4.22 o
 -17   5   1        598.58        572.14        31.89 o
 -15   5   1          0.13         -1.88         3.56 o
 -13   5   1         18.34         35.58         7.13 o
 -11   5   1          0.06         -1.92         4.58 o
  -9   5   1          6.06          5.20         5.50 o
  -7   5   1         10.14          0.39         3.90 o
  -5   5   1        211.31        209.36        16.91 o
  -3   5   1        106.03        114.03        10.69 o
  -1   5   1        129.07        120.55        10.67 o
   1   5   1       1269.65       1244.05        40.47 o
   3   5   1       2115.50       2007.50        73.07 o
   5   5   1       2670.38       2826.63        97.17 o
   7   5   1        214.92        207.13        13.62 o
   9   5   1         36.09         36.85         6.14 o
  11   5   1         27.37         24.50         6.12 o
  13   5   1         26.67         25.40         6.17 o
  15   5   1        650.22        702.02        25.41 o
  17   5   1         88.87         78.48         7.48 o
  19   5   1         29.36         34.85         7.57 o
 -16   6   1        163.30        186.51        17.15 o
 -14   6   1        570.34        678.64        18.50 o
 -12   6   1         33.80         34.42         6.06 o
 -10   6   1        232.11        263.31        16.97 o
  -8   6   1         27.79         22.00         5.90 o
  -6   6   1        117.23        104.25        11.42 o
  -4   6   1         44.48         34.61         7.04 o
  -2   6   1         82.95         83.56        10.83 o
   0   6   1         49.42         50.21         8.71 o
   2   6   1          4.72          0.36         4.02 o
   4   6   1       1010.64        985.11        41.14 o
   6   6   1        482.43        501.45        24.49 o
   8   6   1        213.39        237.89        16.19 o
  10   6   1         11.38          9.91         4.19 o
  12   6   1        458.07        498.99        17.91 o
  14   6   1        218.14        254.45        13.84 o
  -7   7   1          1.37         -1.52         3.04 o
  -5   7   1         23.71         23.61         5.94 o
  -3   7   1         85.89         88.37        10.42 o
  -1   7   1          2.55         -0.19         5.97 o
   1   7   1         11.51         17.67         4.13 o
   3   7   1          4.93          5.31         2.73 o
   5   7   1          1.18         -2.47         2.47 o
 -28   0   2       3365.07       3807.48        96.49 o
 -26   0   2       1045.40       1025.81        59.09 o
 -24   0   2        308.82        329.96        36.87 o
 -22   0   2         41.65         37.55        13.93 o
 -20   0   2         96.37         62.63        11.14 o
 -18   0   2        415.12        390.83        24.63 o
 -16   0   2         14.26         20.57        15.89 o
 -14   0   2         35.63         57.98         8.10 o
 -12   0   2         79.72         83.86        14.34 o
 -10   0   2       4178.05       4271.87       232.12 o
  -8   0   2       4046.32       3725.14        93.13 o
  -6   0   2        273.26        237.50         6.78 o
  -4   0   2       1223.89       1386.54        18.31 o
  -2   0   2        804.42        932.74        15.10 o
   0   0   2       4199.87       4233.77        24.96 o
   2   0   2       8739.09       8600.36        81.51 o
   4   0   2       4412.99       4565.86        94.36 o
   6   0   2        271.94        292.88        13.53 o
   8   0   2       2484.84       2316.37        96.11 o
  10   0   2       2797.67       2737.55       329.40 o
  12   0   2       1033.47       1028.82        78.56 o
  14   0   2         60.86         70.35        10.70 o
  16   0   2        711.27        604.79        32.31 o
  18   0   2       1888.08       1798.99        82.94 o
  20   0   2      12156.76      12913.11       549.68 o
  22   0   2          8.43          1.33         3.82 o
  24   0   2         47.35         39.65        10.34 o
 -29   1   2          2.53         -3.31         3.31 o
 -27   1   2        502.12        574.91        28.76 o
 -25   1   2        382.85        353.33        25.66 o
 -23   1   2         29.54         18.77         7.31 o
 -21   1   2          3.10          4.52         3.17 o
 -19   1   2        914.35        894.30        35.46 o
 -17   1   2        448.79        446.10        21.46 o
 -15   1   2         49.42         28.07         4.44 o
 -13   1   2       2202.90       2427.03        36.03 o
 -11   1   2       1324.26       1376.24        19.54 o
  -9   1   2       3192.70       3306.22        31.50 o
  -7   1   2       3711.92       3804.74        67.26 o
  -5   1   2      10425.40      10688.81        54.14 o
  -3   1   2      17516.12      17293.36       108.11 o
  -1   1   2       6491.46       6271.04        40.85 o
   1   1   2       2818.21       2473.40        24.79 o
   3   1   2       1183.20       1133.53        20.09 o
   5   1   2       2106.88       2119.32        66.61 o
   7   1   2        300.97        223.07         8.04 o
   9   1   2       2016.53       2204.25        48.27 o
  11   1   2       2438.15       2201.40        61.85 o
  13   1   2         30.07         33.08         6.22 o
  15   1   2        395.36        395.09        39.00 o
  17   1   2        856.70        845.48        27.98 o
  19   1   2         70.13         64.96         8.09 o
  21   1   2        465.62        492.70        24.30 o
  23   1   2        189.11        223.09        13.86 o
 -28   2   2          0.06         -1.64         2.72 o
 -26   2   2          8.33          6.34         4.54 o
 -24   2   2       2223.15       2062.90       118.77 o
 -22   2   2        154.01        150.66        14.22 o
 -20   2   2        896.18        806.20        32.44 o
 -18   2   2         20.06         15.70         6.37 o
 -16   2   2        123.74        143.25        15.43 o
 -14   2   2       1239.31       1362.11        39.14 o
 -12   2   2          0.01          4.43         2.39 o
 -10   2   2         10.52          1.15         2.68 o
  -8   2   2        230.19        310.33        12.40 o
  -6   2   2        128.19        132.95        18.20 o
  -4   2   2       2670.71       2884.82       122.36 o
  -2   2   2         54.16         79.37        10.73 o
   0   2   2        506.72        492.27        11.69 o
   2   2   2       2251.97       2110.86        27.09 o
   4   2   2        218.39        207.76         8.77 o
   6   2   2       6781.88       7129.76        81.93 o
   8   2   2         16.98         26.17         5.00 o
  10   2   2         11.19          3.27         3.04 o
  12   2   2        459.84        448.41        27.14 o
  14   2   2          0.16          2.99         4.46 o
  16   2   2       1036.33        936.43        29.75 o
  18   2   2        136.80        128.70        10.96 o
  20   2   2        225.11        262.69        15.12 o
  22   2   2         57.47         58.68        13.52 o
  24   2   2          0.07         -0.87         4.28 o
 -25   3   2         62.36         51.31        10.58 o
 -23   3   2        225.48        249.65        16.46 o
 -21   3   2        102.39         98.15        22.80 o
 -19   3   2          7.09          0.66         4.85 o
 -17   3   2        194.65        175.06        19.48 o
 -15   3   2        653.99        655.18        26.01 o
 -13   3   2         18.83         14.02         4.70 o
 -11   3   2        776.94        815.77        35.85 o
  -9   3   2          6.00         -0.76         3.11 o
  -7   3   2          0.12          3.73         3.40 o
  -5   3   2          4.67          1.04         2.34 o
  -3   3   2        104.02        101.20         9.84 o
  -1   3   2        210.92        227.02        11.91 o
   1   3   2       6081.04       6508.16        75.60 o
   3   3   2         15.05          8.30         2.78 o
   5   3   2        328.35        353.76        21.28 o
   7   3   2       1895.88       2106.88        68.60 o
   9   3   2          2.17          0.76         2.45 o
  11   3   2          0.06         -1.45         3.05 o
  13   3   2        194.08        250.24        15.34 o
  15   3   2        414.71        376.81        17.11 o
  17   3   2        592.40        525.94        19.58 o
  19   3   2        171.26        187.00        10.85 o
  21   3   2        167.42        191.69        12.66 o
 -24   4   2         50.93         61.25         7.38 o
 -22   4   2          5.96          9.31         4.90 o
 -20   4   2        144.19        144.63        16.42 o
 -18   4   2         90.93         89.93        11.07 o
 -16   4   2        219.24        217.67        17.42 o
 -14   4   2         44.94         36.42         5.61 o
 -12   4   2        521.60        471.22        16.70 o
 -10   4   2       5133.40       5519.98       215.70 o
  -8   4   2       2325.19       2424.43       104.40 o
  -6   4   2       1019.96       1058.12        91.32 o
  -4   4   2         18.87         24.10         4.98 o
  -2   4   2        134.28        135.48        11.12 o
   0   4   2       1452.86       1646.78        94.24 o
   2   4   2       1289.56       1103.56        44.23 o
   4   4   2        448.23        398.79        28.60 o
   6   4   2         18.59         12.71         4.05 o
   8   4   2         67.46         66.51         6.53 o
  10   4   2        124.04        100.31         9.99 o
  12   4   2        170.61        163.39        11.25 o
  14   4   2        436.05        489.23        19.37 o
  16   4   2        192.52        185.17        14.51 o
  18   4   2        272.06        326.72        16.83 o
  20   4   2          2.28          6.66         3.61 o
 -21   5   2        148.86        180.43        12.61 o
 -19   5   2         29.00         21.49         5.16 o
 -17   5   2         46.42         53.48         7.60 o
 -15   5   2         97.52         96.36        13.74 o
 -13   5   2         38.33         59.13        11.04 o
 -11   5   2        702.88        609.95        37.82 o
  -9   5   2        902.40        810.08        28.87 o
  -7   5   2         75.45         87.05        11.14 o
  -5   5   2        692.34        746.92        31.83 o
  -3   5   2        500.86        469.61        25.02 o
  -1   5   2          7.71          9.04         4.85 o
   1   5   2        682.04        673.60        95.62 o
   3   5   2       2625.83       2666.79        71.72 o
   5   5   2        332.85        343.67        28.17 o
   7   5   2         19.19          7.04         3.82 o
   9   5   2        110.47        108.18        10.00 o
  11   5   2          2.39          4.11         4.03 o
  13   5   2        283.70        305.01        17.54 o
  15   5   2        148.10        154.59        11.16 o
  17   5   2        122.57        142.44        11.21 o
 -16   6   2         77.02         77.01         6.78 o
 -14   6   2          0.50         -2.69         2.69 o
 -12   6   2        113.36        129.15        14.29 o
 -10   6   2         26.03         29.14         7.18 o
  -8   6   2        119.48        153.39        17.74 o
  -6   6   2         65.38         66.70         9.39 o
  -4   6   2         12.38         -0.42         4.33 o
  -2   6   2        285.60        300.14        19.66 o
   0   6   2        119.65        133.22        11.09 o
   2   6   2          1.27         -1.59         4.34 o
   4   6   2        109.09         93.30         8.01 o
   6   6   2         13.80          4.43         3.08 o
   8   6   2        436.28        468.55        18.11 o
  10   6   2        117.88        131.67         9.66 o
  12   6   2          2.54          1.27         2.30 o
  -9   7   2        107.87        108.02        12.71 o
  -7   7   2         21.52         20.87         5.05 o
  -5   7   2         11.35          5.07         3.74 o
  -3   7   2          0.86         -0.43         3.32 o
  -1   7   2         39.20         42.12         4.88 o
   1   7   2        155.78        173.52        10.74 o
   3   7   2         77.23         49.65         6.88 o
   5   7   2        255.07        278.07        21.18 o
 -29   1   3        468.43        475.97        22.73 o
 -27   1   3        870.66        918.95        38.57 o
 -25   1   3        391.77        364.97        26.58 o
 -23   1   3        480.28        417.17        29.53 o
 -21   1   3        513.12        498.27        34.06 o
 -19   1   3          0.01         12.57         9.60 o
 -17   1   3        835.03        781.54        27.60 o
 -15   1   3       2791.22       3004.82        50.92 o
 -13   1   3        150.80         96.72         6.09 o
 -11   1   3        243.31        217.54         8.12 o
  -9   1   3      11720.20      11649.19        63.50 o
  -7   1   3      13523.55      13954.67       234.15 o
  -5   1   3      69080.95      67054.43       493.55 o
  -3   1   3       1309.44       1393.29        23.02 o
  -1   1   3        302.64        283.17         7.50 o
   1   1   3       1422.03       1214.98        41.54 o
   3   1   3        979.00        999.39        12.72 o
   5   1   3       5857.98       5899.87        55.77 o
   7   1   3       8374.57       8964.47        88.83 o
   9   1   3       2470.32       2806.85       116.51 o
  11   1   3         84.02         95.81         9.92 o
  13   1   3        258.18        269.30        17.64 o
  15   1   3         36.12         29.59         5.36 o
  17   1   3        384.41        368.59        18.80 o
  19   1   3       1358.94       1444.41        36.16 o
  21   1   3        409.86        411.16        20.95 o
  23   1   3          6.97          4.33         3.30 o
 -28   2   3         95.58         94.01        10.46 o
 -26   2   3        160.56        140.10        15.56 o
 -24   2   3        441.54        433.15        49.17 o
 -22   2   3        433.65        389.53        28.66 o
 -20   2   3        662.66        650.82        44.29 o
 -18   2   3        150.24        142.69        15.55 o
 -16   2   3       1968.04       2017.74        69.27 o
 -14   2   3          0.15          2.24         2.81 o
 -12   2   3        630.51        591.32        20.09 o
 -10   2   3        560.78        486.28        20.30 o
  -8   2   3         93.65        128.30         7.82 o
  -6   2   3        987.39       1050.55        19.31 o
  -4   2   3       2387.37       2430.25        36.52 o
  -2   2   3          6.05          8.32         3.03 o
   0   2   3       3387.63       3414.22        28.97 o
   2   2   3        630.25        602.01        15.36 o
   4   2   3       5512.22       5939.52        73.82 o
   6   2   3       3468.74       4005.95        82.87 o
   8   2   3        542.20        611.60        22.64 o
  10   2   3       1184.16       1040.77        58.02 o
  12   2   3        821.39        878.41        70.38 o
  14   2   3         64.74         57.32         6.88 o
  16   2   3        219.95        209.43        14.32 o
  18   2   3        102.98        109.59        10.05 o
  20   2   3         36.40         33.33         6.50 o
  22   2   3        194.98        199.39        11.87 o
 -27   3   3        315.45        344.37        32.96 o
 -25   3   3        621.03        654.97        23.97 o
 -23   3   3       1033.23       1053.40        44.61 o
 -21   3   3          2.37         -4.08         5.44 o
 -19   3   3        609.46        570.83        27.20 o
 -17   3   3          4.45         -5.55         5.55 o
 -15   3   3        202.75        187.75        17.42 o
 -13   3   3        366.24        315.14        35.39 o
 -11   3   3       2313.94       2564.26        79.57 o
  -9   3   3        337.03        354.54        17.58 o
  -7   3   3        190.77        222.18        37.15 o
  -5   3   3         47.61         35.79         5.22 o
  -3   3   3        439.17        449.55        16.74 o
  -1   3   3        156.09        144.09        11.05 o
   1   3   3         68.63         61.34         6.88 o
   3   3   3        275.27        293.94        19.06 o
   5   3   3        379.63        419.97        19.39 o
   7   3   3         69.34         75.98         7.79 o
   9   3   3        161.21        186.98        12.52 o
  11   3   3        166.68        150.57         9.47 o
  13   3   3        185.22        167.27        12.75 o
  15   3   3        129.77        142.42        11.92 o
  17   3   3         11.11         10.13         4.06 o
  19   3   3        175.86        171.39        11.11 o
  21   3   3         16.88         19.22         4.87 o
 -24   4   3         46.58         57.65         8.22 o
 -22   4   3         11.34          4.65         4.81 o
 -20   4   3         35.14         34.84         6.57 o
 -18   4   3         20.07         21.35         4.79 o
 -16   4   3         13.40         11.90         4.48 o
 -14   4   3        291.91        287.25        14.80 o
 -12   4   3       7268.46       7066.92       156.52 o
 -10   4   3         97.77         75.19        14.52 o
  -8   4   3       4374.07       4583.62       498.45 o
  -6   4   3        199.83        182.66        19.93 o
  -4   4   3          0.33          1.72         3.02 o
  -2   4   3          0.24          4.00         4.32 o
   0   4   3        249.20        239.20        19.38 o
   2   4   3        325.73        278.48        21.17 o
   4   4   3          7.90         15.28         4.12 o
   6   4   3         68.70         70.55         9.45 o
   8   4   3         93.58         93.09        10.39 o
  10   4   3       1261.52       1218.92        38.89 o
  12   4   3        345.27        308.89        19.78 o
  14   4   3        146.52        114.14        12.26 o
  16   4   3         18.29         16.16         5.27 o
  18   4   3         52.60         69.23         9.30 o
 -21   5   3         23.27         16.42         4.21 o
 -19   5   3          6.88          4.52         4.01 o
 -17   5   3         43.73         47.51         9.60 o
 -15   5   3          0.64          4.65         5.22 o
 -13   5   3       1580.95       1554.79        60.83 o
 -11   5   3       1074.20        983.93        45.88 o
  -9   5   3        448.12        399.77        19.93 o
  -7   5   3          3.68          5.61         3.69 o
  -5   5   3         35.32         29.08         5.35 o
  -3   5   3          7.54          2.85         4.32 o
  -1   5   3         19.15         23.35         5.77 o
   1   5   3          6.98          8.84         3.94 o
   3   5   3          7.97         -6.81         6.81 o
   5   5   3        135.44        123.14        10.39 o
   7   5   3         67.00         73.54         8.07 o
   9   5   3       1044.02       1146.74        51.03 o
  11   5   3         31.67         30.03        11.63 o
  13   5   3         22.69         21.44         4.92 o
  15   5   3        207.11        197.05        15.07 o
  17   5   3         11.27         10.80         4.94 o
 -18   6   3         28.83         22.79         6.48 o
 -16   6   3         48.74         50.32         6.06 o
 -14   6   3         24.44         16.40         6.32 o
 -12   6   3        168.64        162.10        16.86 o
 -10   6   3          3.81          8.38         9.98 o
  -8   6   3         60.66         65.28        10.69 o
  -6   6   3          8.96          8.88         4.89 o
  -4   6   3         68.86         58.64        14.93 o
  -2   6   3         75.62         83.71        10.86 o
   0   6   3         68.77         70.68         8.22 o
   2   6   3        828.72        814.22        26.22 o
   4   6   3          3.07         -1.70         3.06 o
   6   6   3       1078.97       1271.40        38.23 o
   8   6   3          1.61          2.43         3.12 o
  10   6   3        194.68        236.53        14.98 o
  12   6   3         10.41          9.96         3.52 o
  -9   7   3         65.08         75.89         8.72 o
  -7   7   3         99.48        109.81        10.71 o
  -5   7   3         17.41         16.90         8.34 o
  -3   7   3          7.16         19.07         3.91 o
  -1   7   3          2.12          5.17         3.56 o
   1   7   3        109.35         93.64         9.70 o
   3   7   3          6.10         -7.65        11.33 o
 -30   0   4       1618.48       1955.84        65.14 o
 -28   0   4        129.38        108.42        19.30 o
 -26   0   4         21.59         24.44        10.39 o
 -24   0   4        343.30        325.80        37.03 o
 -22   0   4        229.56        243.12        31.19 o
 -20   0   4        501.54        444.40        39.54 o
 -18   0   4        123.33        178.03        24.38 o
 -16   0   4        702.23        762.01        29.50 o
 -14   0   4       1695.28       1664.36        71.97 o
 -12   0   4       3144.64       3526.28        36.81 o
 -10   0   4        135.92        137.34         5.33 o
  -8   0   4     291066.66     270523.47       560.80 o
  -6   0   4       2648.93       2668.24        29.55 o
  -4   0   4      12265.39      11509.77        65.44 o
  -2   0   4         45.27         31.40         2.10 o
   0   0   4       6371.32       6111.45       104.26 o
   2   0   4       5728.21       4950.97        62.14 o
   4   0   4       2283.81       2229.43        43.61 o
   6   0   4      13128.92      14398.88        88.79 o
   8   0   4        150.14        134.15        12.58 o
  10   0   4       2507.06       2492.75        62.79 o
  12   0   4       1116.26       1087.16        41.31 o
  14   0   4        756.67        754.34        35.95 o
  16   0   4        656.28        544.87        46.50 o
  18   0   4         15.91         12.29         6.05 o
  20   0   4        213.22        189.32        24.15 o
  22   0   4          0.34         -3.81         3.81 o
 -29   1   4        230.34        279.85        19.18 o
 -27   1   4         12.17         16.20         6.35 o
 -25   1   4        402.46        431.58        29.68 o
 -23   1   4         33.58         29.26         8.40 o
 -21   1   4        170.04        157.06        14.17 o
 -19   1   4        270.15        245.74        20.19 o
 -17   1   4         28.59         32.44         5.64 o
 -15   1   4       1296.08       1381.72        27.07 o
 -13   1   4        656.10        732.57        24.93 o
 -11   1   4        761.96        843.32        54.52 o
  -9   1   4       3964.02       3963.92        44.16 o
  -7   1   4      65836.61      66957.30       190.03 o
  -5   1   4       2423.30       2207.28        23.35 o
  -3   1   4       5870.28       5872.05        51.14 o
  -1   1   4        877.51        688.09        12.56 o
   1   1   4       4998.44       5021.55        36.07 o
   3   1   4       1826.86       1760.59        27.90 o
   5   1   4       8494.04      10024.36       308.81 o
   7   1   4       7197.53       7969.05       302.26 o
   9   1   4       3029.23       2994.51        65.52 o
  11   1   4        415.63        419.18        21.30 o
  13   1   4         82.65         87.17        12.70 o
  15   1   4       1027.12        991.68        35.02 o
  17   1   4         75.70         58.07         8.71 o
  19   1   4         10.63         11.07         4.79 o
  21   1   4          0.27         -0.11         2.81 o
 -28   2   4        406.19        504.37        62.73 o
 -26   2   4         74.57         68.26        11.54 o
 -24   2   4        130.64        128.57        12.86 o
 -22   2   4       1841.57       1860.23        58.23 o
 -20   2   4        127.50        118.65        11.97 o
 -18   2   4         15.30          6.54         5.26 o
 -16   2   4        433.00        465.10        23.76 o
 -14   2   4         15.45         16.09         3.54 o
 -12   2   4         26.15         37.80         5.43 o
 -10   2   4        128.60        115.91         9.64 o
  -8   2   4       1987.67       2075.67        62.46 o
  -6   2   4          0.54          1.72         1.91 o
  -4   2   4      16691.73      16497.78       190.03 o
  -2   2   4       3794.62       3904.52        66.04 o
   0   2   4       1527.73       1708.15        88.49 o
   2   2   4         19.75          6.33         3.18 o
   4   2   4        355.00        340.28        13.78 o
   6   2   4       5498.56       5733.51        84.19 o
   8   2   4         23.38         24.77         5.37 o
  10   2   4        117.23        106.48        13.43 o
  12   2   4          4.58          3.05         6.57 o
  14   2   4          9.47         11.42         5.04 o
  16   2   4        581.37        533.82        26.29 o
  18   2   4        237.57        256.72        17.62 o
  20   2   4         74.28         82.72         8.78 o
  22   2   4         33.59         40.43         8.57 o
 -27   3   4        858.99        868.40        63.66 o
 -25   3   4         44.19         40.14         9.51 o
 -23   3   4        217.14        182.25        19.56 o
 -21   3   4        241.04        246.88        19.49 o
 -19   3   4         47.78         39.17         7.54 o
 -17   3   4         17.54          9.58         2.89 o
 -15   3   4          6.59          9.51         3.60 o
 -13   3   4          0.00          8.16         4.62 o
 -11   3   4       1752.59       1723.66        38.11 o
  -9   3   4         32.14         34.74         7.74 o
  -7   3   4       1199.16       1199.86        27.74 o
  -5   3   4       2256.95       2522.39       142.69 o
  -3   3   4         12.13         14.70         3.72 o
  -1   3   4          2.78          6.36         3.29 o
   1   3   4       2471.68       2278.67        42.55 o
   3   3   4       1541.96       1568.57        44.81 o
   5   3   4        290.49        291.56        13.09 o
   7   3   4          0.15         -0.61         3.96 o
   9   3   4        812.90        825.08        26.59 o
  11   3   4        201.25        204.50        13.96 o
  13   3   4        435.93        397.76        19.73 o
  15   3   4          9.98          9.95         3.75 o
  17   3   4         45.29         50.60         6.55 o
  19   3   4         16.88         17.76         5.40 o
 -26   4   4          3.86         10.73         4.99 o
 -24   4   4          4.87          3.50         3.71 o
 -22   4   4         22.79         20.54         5.22 o
 -20   4   4          0.30         -0.14         3.72 o
 -18   4   4        335.64        321.15        17.79 o
 -16   4   4        288.51        263.04        14.19 o
 -14   4   4        294.39        320.50        13.96 o
 -12   4   4        112.48        110.34         9.02 o
 -10   4   4         26.15         27.89         6.84 o
  -8   4   4        285.32        299.89        25.31 o
  -6   4   4          2.31          3.01         3.69 o
  -4   4   4         16.65         10.00         3.65 o
  -2   4   4         32.05         44.47         7.26 o
   0   4   4        130.73        106.84        13.39 o
   2   4   4         57.82         39.70         7.94 o
   4   4   4         61.17         66.97        10.83 o
   6   4   4         56.88         41.15         7.05 o
   8   4   4        347.58        413.24        22.56 o
  10   4   4       2115.84       1997.36        53.96 o
  12   4   4       1549.56       1372.25        41.44 o
  14   4   4         13.29         18.67         5.47 o
  16   4   4        141.80        130.83        13.16 o
  18   4   4         20.17         18.82         4.95 o
 -23   5   4        429.19        519.01        19.68 o
 -21   5   4          1.04          4.49         3.61 o
 -19   5   4         14.74         15.37         4.48 o
 -17   5   4        140.45        132.97        15.89 o
 -15   5   4        945.22        882.87        42.09 o
 -13   5   4       1341.15       1334.24        41.03 o
 -11   5   4        645.75        633.64        30.18 o
  -9   5   4        117.10        125.19        11.28 o
  -7   5   4          4.13          3.19         4.09 o
  -5   5   4        449.01        431.16        20.39 o
  -3   5   4        230.17        224.30        14.60 o
  -1   5   4        808.56        797.42        41.04 o
   1   5   4         22.44         12.12         5.96 o
   3   5   4         88.92         71.30        12.33 o
   5   5   4         75.62         72.44         9.57 o
   7   5   4        349.22        326.01        25.63 o
   9   5   4        779.16        741.57        34.84 o
  11   5   4          7.24          0.56         5.23 o
  13   5   4        169.49        141.18        13.49 o
  15   5   4          4.54          1.95         2.79 o
 -18   6   4         24.16         18.84         4.53 o
 -16   6   4          0.52          0.89         3.61 o
 -14   6   4          0.37          2.82         5.01 o
 -12   6   4          1.79          1.91         5.84 o
 -10   6   4        151.20        134.75        12.41 o
  -8   6   4          9.52          6.87         6.09 o
  -6   6   4        183.10        198.43        16.25 o
  -4   6   4        135.37        141.35        13.55 o
  -2   6   4        895.52        928.92        35.39 o
   0   6   4        979.56       1000.76        29.28 o
   2   6   4        148.48        143.34        13.23 o
   4   6   4          0.04         -0.23         3.59 o
   6   6   4        172.88        180.98        12.98 o
   8   6   4          0.50         -2.15         2.89 o
  10   6   4         10.47         22.69         3.99 o
  -9   7   4        137.92        175.95        12.49 o
  -7   7   4          0.57         -3.27         3.27 o
  -5   7   4          0.00         -3.01         3.01 o
  -3   7   4         25.87         23.84         4.69 o
  -1   7   4         15.25         12.68         6.67 o
   1   7   4          2.42         -1.38         3.55 o
 -31   1   5         29.44         32.85         7.28 o
 -29   1   5         12.75         13.02         5.33 o
 -27   1   5        217.64        217.20        15.82 o
 -25   1   5         27.43         21.38         7.51 o
 -23   1   5          4.77          6.88         4.81 o
 -21   1   5        552.21        535.73        25.43 o
 -19   1   5        146.26        213.83        18.58 o
 -17   1   5         13.86         15.34         5.88 o
 -15   1   5        735.05        736.03        26.19 o
 -13   1   5        539.36        600.35        16.29 o
 -11   1   5        986.83       1038.77        21.11 o
  -9   1   5      10742.80      11005.63       123.35 o
  -7   1   5       5744.85       6222.30        87.72 o
  -5   1   5       3645.29       3909.27        31.23 o
  -3   1   5        822.05        964.73        13.29 o
  -1   1   5        372.55        331.12        12.91 o
   1   1   5        983.45       1081.07        17.61 o
   3   1   5       2477.81       2723.71        43.39 o
   5   1   5       2078.59       2201.61        54.00 o
   7   1   5       4066.84       4075.25        65.39 o
   9   1   5        535.36        451.92        21.39 o
  11   1   5       1019.87       1042.04        41.89 o
  13   1   5       2551.73       2420.34        53.35 o
  15   1   5       3751.91       3675.85        67.32 o
  17   1   5          4.83          5.76         4.77 o
  19   1   5         66.26         68.12        10.38 o
  21   1   5         29.14         34.67         6.41 o
 -30   2   5          5.26          8.74         3.86 o
 -28   2   5         78.99         78.95        11.31 o
 -26   2   5          9.77          5.60         4.21 o
 -24   2   5        282.11        258.94        18.32 o
 -22   2   5        773.58        727.02        30.55 o
 -20   2   5         61.34         53.87         5.66 o
 -18   2   5          6.30         13.73        22.24 o
 -16   2   5        494.57        469.01        25.46 o
 -14   2   5         23.07         32.09         5.11 o
 -12   2   5       2516.23       2474.82        50.42 o
 -10   2   5        753.32        861.51        27.14 o
  -8   2   5        207.65        210.05        12.65 o
  -6   2   5       6621.17       7469.43       107.68 o
  -4   2   5       4915.14       4926.41       100.21 o
  -2   2   5        402.09        448.13        14.72 o
   0   2   5       3287.08       3558.25        82.52 o
   2   2   5         19.65         22.47         3.34 o
   4   2   5       1117.54       1405.17        35.96 o
   6   2   5        808.08        729.15        27.39 o
   8   2   5         33.08         32.83         5.02 o
  10   2   5        245.33        235.15        16.74 o
  12   2   5          5.58          6.91         6.68 o
  14   2   5        750.44        741.46        29.92 o
  16   2   5          6.83          4.00         4.95 o
  18   2   5        208.81        197.13        18.07 o
  20   2   5        415.08        489.11        23.00 o
 -29   3   5        157.38        188.56        16.87 o
 -27   3   5         18.19         14.49         3.79 o
 -25   3   5         72.32         63.02         8.38 o
 -23   3   5        534.18        535.87        25.69 o
 -21   3   5        402.62        414.79        19.49 o
 -19   3   5        125.36        113.32        11.84 o
 -17   3   5        268.62        258.60        20.59 o
 -15   3   5       1660.48       1633.27       113.23 o
 -13   3   5        145.35        124.13        14.35 o
 -11   3   5       1213.48       1251.30        37.18 o
  -9   3   5        129.85        119.22        19.47 o
  -7   3   5       1338.84       1676.92        43.16 o
  -5   3   5       1937.97       2161.79        47.50 o
  -3   3   5       5125.12       5169.59        74.23 o
  -1   3   5        551.18        441.50        23.46 o
   1   3   5       3092.70       3057.20        65.48 o
   3   3   5         92.79         86.21         7.03 o
   5   3   5          0.07          2.19         2.43 o
   7   3   5         65.29         71.72         7.14 o
   9   3   5       3030.40       2751.38        59.99 o
  11   3   5         72.61         63.48         8.47 o
  13   3   5        143.73        148.05        12.43 o
  15   3   5         91.25         83.17         8.85 o
  17   3   5          0.08         -1.49         4.08 o
  19   3   5          0.45          0.27         6.30 o
 -26   4   5        256.94        252.26        15.08 o
 -24   4   5         34.84         21.72         5.19 o
 -22   4   5        210.37        217.71        13.43 o
 -20   4   5        210.46        195.82        13.76 o
 -18   4   5         16.93         12.68         3.88 o
 -16   4   5         61.67         68.01         7.31 o
 -14   4   5         51.52         64.03         7.87 o
 -12   4   5         41.46         33.54         7.96 o
 -10   4   5          9.45         24.06         7.69 o
  -8   4   5         16.77         14.27         6.22 o
  -6   4   5          0.35         20.92         7.90 o
  -4   4   5         81.16         68.62         8.27 o
  -2   4   5         23.44         25.83         7.11 o
   0   4   5       1105.79       1074.27        74.66 o
   2   4   5          0.06          4.05         7.45 o
   4   4   5          0.60          3.58         2.26 o
   6   4   5         15.38          5.28         4.08 o
   8   4   5       4469.88       4436.50        90.07 o
  10   4   5        958.34        772.59        31.30 o
  12   4   5        785.97        759.52        34.85 o
  14   4   5         48.59         47.63         7.21 o
  16   4   5         37.63         63.28         8.85 o
 -23   5   5         13.44          9.53         5.77 o
 -21   5   5        272.58        323.13        16.45 o
 -19   5   5         66.76         57.91        10.24 o
 -17   5   5         32.78         29.78         8.42 o
 -15   5   5          9.31         13.23         4.93 o
 -13   5   5        204.82        206.87        16.59 o
 -11   5   5        134.07        111.75        15.86 o
  -9   5   5         25.29         19.48         4.60 o
  -7   5   5        711.52        710.68        28.91 o
  -5   5   5        906.11        977.11        39.75 o
  -3   5   5        735.43        848.93        33.29 o
  -1   5   5        333.44        307.71        23.78 o
   1   5   5         12.64          5.52         8.89 o
   3   5   5        166.24        177.02        14.60 o
   5   5   5        150.15        140.54        15.80 o
   7   5   5        519.12        524.10        29.47 o
   9   5   5        210.01        172.73        16.75 o
  11   5   5         22.74         12.54         5.44 o
  13   5   5         51.65         61.31         8.27 o
 -18   6   5          3.17          0.65         2.96 o
 -16   6   5          0.77          1.65         4.18 o
 -14   6   5         11.80         10.06         4.24 o
 -12   6   5         19.43         17.61         9.58 o
 -10   6   5         35.21         32.33         6.66 o
  -8   6   5         99.24         84.57        12.67 o
  -6   6   5         35.52         37.11         7.40 o
  -4   6   5       1273.05       1338.56        63.43 o
  -2   6   5        950.24        950.33        32.91 o
   0   6   5        251.64        271.84        25.49 o
   2   6   5          0.01          2.18         3.18 o
   4   6   5        405.06        404.97        19.77 o
   6   6   5         18.61         27.51         5.57 o
   8   6   5         24.91         31.08         7.38 o
  10   6   5         58.81         76.68        12.28 o
  -9   7   5         34.89         38.51         8.89 o
  -7   7   5         15.39         14.80         5.86 o
  -5   7   5          0.31         -1.74         2.13 o
  -3   7   5         42.91         47.68         5.55 o
  -1   7   5         46.35         46.95        10.02 o
 -32   0   6          4.56          1.35         3.15 o
 -30   0   6         18.52         17.70         5.64 o
 -28   0   6         14.00          6.40         5.33 o
 -26   0   6       1644.21       1662.25        82.16 o
 -24   0   6        282.70        260.21        21.73 o
 -22   0   6          5.45          6.38         3.45 o
 -20   0   6       2181.23       2017.27        84.00 o
 -18   0   6       1812.38       1957.54        76.71 o
 -16   0   6       2558.36       2638.63        80.93 o
 -14   0   6        566.46        587.15        21.90 o
 -12   0   6        598.57        590.20        16.13 o
 -10   0   6       9817.25      10608.45       120.11 o
  -8   0   6       2679.66       2487.59        27.31 o
  -6   0   6       4816.33       4643.37        63.59 o
  -4   0   6       3961.86       4007.67        75.47 o
  -2   0   6          7.76          3.77         1.19 o
   0   0   6       2360.83       2407.78        34.91 o
   2   0   6      22670.61      23237.14       217.62 o
   4   0   6       2933.00       3613.93        69.32 o
   6   0   6       1039.87       1101.22        37.25 o
   8   0   6        187.51        183.05        15.80 o
  10   0   6        984.69        925.85        57.23 o
  12   0   6      11292.21      10830.85       347.50 o
  14   0   6         69.98         63.73        11.72 o
  16   0   6          4.18          8.93         9.56 o
  18   0   6         82.03         80.71        16.76 o
  20   0   6         63.95         88.65        14.18 o
 -31   1   6        368.75        403.84        24.42 o
 -29   1   6          3.03          2.86         2.99 o
 -27   1   6         46.29         51.40         8.25 o
 -25   1   6         54.03         46.17        10.00 o
 -23   1   6          1.81          4.61         3.73 o
 -21   1   6        507.11        572.83        31.96 o
 -19   1   6        179.96        164.81        16.44 o
 -17   1   6        523.09        646.82        22.94 o
 -15   1   6        718.86        829.26        29.43 o
 -13   1   6        792.00        824.87        18.38 o
 -11   1   6       1711.93       1851.46        25.90 o
  -9   1   6       2015.33       2082.01        20.27 o
  -7   1   6       1253.46       1233.07        16.19 o
  -5   1   6        940.66        890.16        11.29 o
  -3   1   6          1.53          4.68         2.15 o
  -1   1   6         81.40         61.39         2.93 o
   1   1   6       2253.50       2195.25        20.91 o
   3   1   6        411.42        555.87        13.59 o
   5   1   6        178.67        195.37         9.29 o
   7   1   6       1161.11       1050.49        48.24 o
   9   1   6       1354.84       1217.24       155.06 o
  11   1   6       2517.74       2373.01        40.42 o
  13   1   6       2780.29       2575.98        56.48 o
  15   1   6        616.40        573.51        35.76 o
  17   1   6         41.24         22.55         4.84 o
  19   1   6          8.74         10.74         4.85 o
 -30   2   6        115.51        143.32        15.26 o
 -28   2   6        398.08        407.08        23.15 o
 -26   2   6          1.81         -1.17         3.66 o
 -24   2   6        214.21        206.26        13.57 o
 -22   2   6        139.32        147.67        11.66 o
 -20   2   6          0.62         12.71         7.83 o
 -18   2   6        416.86        416.92        20.15 o
 -16   2   6          8.66          1.95         3.06 o
 -14   2   6        560.78        595.07        21.25 o
 -12   2   6       6309.16       6790.48        91.05 o
 -10   2   6         93.08         78.08         8.92 o
  -8   2   6       6319.70       7117.24        75.65 o
  -6   2   6        498.88        441.78        15.68 o
  -4   2   6       1376.91       1432.75        33.84 o
  -2   2   6       6435.18       6588.11        77.89 o
   0   2   6        256.94        316.87        11.15 o
   2   2   6         46.13         71.11         5.74 o
   4   2   6         34.01         24.42         3.40 o
   6   2   6        293.48        305.15        14.99 o
   8   2   6        165.49        197.11        12.54 o
  10   2   6        348.62        314.78        16.42 o
  12   2   6       1992.79       1967.47        49.17 o
  14   2   6        569.10        555.54        25.98 o
  16   2   6          4.53         -2.91         4.76 o
  18   2   6          2.55         -1.21         4.00 o
  20   2   6         53.23         85.69         8.42 o
 -29   3   6         17.44         26.39         5.16 o
 -27   3   6         18.64         11.20         3.88 o
 -25   3   6        195.01        186.14        14.43 o
 -23   3   6        191.44        177.86        12.78 o
 -21   3   6          5.69          3.52         4.11 o
 -19   3   6        597.11        607.08        20.82 o
 -17   3   6       2408.89       2521.16        63.67 o
 -15   3   6         19.66         23.39         6.85 o
 -13   3   6        263.86        264.12        16.01 o
 -11   3   6         11.82         15.30        13.67 o
  -9   3   6        154.11        160.16        16.12 o
  -7   3   6       8064.84       8894.87       103.27 o
  -5   3   6        112.57        113.47         9.46 o
  -3   3   6        695.85        865.55        40.62 o
  -1   3   6       4240.17       4440.01        77.13 o
   1   3   6        386.40        334.84        17.63 o
   3   3   6         81.13        108.11         8.07 o
   5   3   6        161.02        166.77        10.49 o
   7   3   6          1.07          1.71         2.39 o
   9   3   6        744.92        645.03        28.11 o
  11   3   6         16.28         17.37         4.30 o
  13   3   6         79.53         71.75         7.79 o
  15   3   6        350.69        352.32        18.80 o
  17   3   6         38.21         52.77         8.81 o
 -26   4   6          0.12         -1.30         2.11 o
 -24   4   6         30.64         30.44         7.49 o
 -22   4   6        175.17        157.28        11.26 o
 -20   4   6         98.82         85.61         9.35 o
 -18   4   6       3290.66       3256.32        55.47 o
 -16   4   6       1025.63       1000.67        30.13 o
 -14   4   6        716.12        682.72        24.59 o
 -12   4   6        114.42        130.84         9.62 o
 -10   4   6         25.09         29.88         6.48 o
  -8   4   6         20.26         17.83         6.19 o
  -6   4   6        377.77        410.70        20.74 o
  -4   4   6         28.41         20.64         6.89 o
  -2   4   6        257.29        258.43        21.13 o
   0   4   6        208.92        203.19        19.17 o
   2   4   6          5.67          4.40         2.44 o
   4   4   6         31.75         33.82         6.91 o
   6   4   6       1458.33       1397.50        42.03 o
   8   4   6        300.83        258.06        18.34 o
  10   4   6        347.12        359.78        21.14 o
  12   4   6          2.94          0.84         4.17 o
  14   4   6          0.86          1.51         3.32 o
  16   4   6          0.15          1.49         2.78 o
 -23   5   6        251.37        265.49        18.30 o
 -21   5   6        206.90        219.90        13.53 o
 -19   5   6          3.71          5.22         5.17 o
 -17   5   6        182.07        197.42        15.31 o
 -15   5   6         22.05         12.29         4.29 o
 -13   5   6        145.51        132.42        10.89 o
 -11   5   6        146.24        135.24        13.16 o
  -9   5   6         62.97         55.17         7.56 o
  -7   5   6         70.54         68.73         7.22 o
  -5   5   6       2017.01       1933.43        49.29 o
  -3   5   6       1759.49       1674.20        51.08 o
  -1   5   6        156.42        157.56        27.69 o
   1   5   6        482.29        463.07        19.99 o
   3   5   6          5.77         19.59         6.54 o
   5   5   6        173.91        186.02        17.76 o
   7   5   6        147.06        164.26        16.42 o
   9   5   6        150.21        186.74        16.53 o
  11   5   6          6.70          5.16         3.87 o
  13   5   6         28.21         34.89         5.64 o
 -18   6   6         21.62         21.93         4.90 o
 -16   6   6          7.64          1.69         5.88 o
 -14   6   6         40.22         50.91         7.13 o
 -12   6   6        126.98        141.31        12.27 o
 -10   6   6        168.19        172.59        12.20 o
  -8   6   6         29.35         18.44        10.25 o
  -6   6   6          0.77          2.37         3.09 o
  -4   6   6          0.29          9.28         4.50 o
  -2   6   6         12.29          1.52         4.27 o
   0   6   6        340.41        342.34        19.49 o
   2   6   6        165.09        168.36        12.93 o
   4   6   6        102.23        101.41        11.98 o
   6   6   6          7.66          7.86         3.33 o
   8   6   6          3.85          5.10         3.01 o
  -7   7   6         28.85         21.48         6.94 o
  -5   7   6         14.72          7.67         7.67 o
  -3   7   6        381.08        422.76        27.34 o
 -31   1   7          0.18         -2.90         2.90 o
 -29   1   7        285.96        285.74        17.21 o
 -27   1   7         46.28         34.64         6.90 o
 -25   1   7        482.89        464.37        20.58 o
 -23   1   7        978.45        976.09        37.64 o
 -21   1   7        108.08         93.75        12.91 o
 -19   1   7        279.82        259.90        20.59 o
 -17   1   7       4157.89       4488.31        73.36 o
 -15   1   7       1901.11       1936.94        61.50 o
 -13   1   7      12376.01      13788.38        89.11 o
 -11   1   7       2104.82       2239.72        25.19 o
  -9   1   7       1880.67       1913.41        29.91 o
  -7   1   7          5.61          9.22         1.64 o
  -5   1   7         97.14         76.38         5.17 o
  -3   1   7        260.79        287.47         8.56 o
  -1   1   7       4406.17       4926.43        61.99 o
   1   1   7       5433.56       6294.42        50.95 o
   3   1   7         66.41        102.52         6.74 o
   5   1   7         75.25         66.07         6.43 o
   7   1   7         35.47         23.28         5.01 o
   9   1   7        203.63        189.81        18.02 o
  11   1   7       2788.15       2578.99        69.77 o
  13   1   7        116.59        107.99        12.05 o
  15   1   7          5.66          1.08         3.50 o
  17   1   7          0.18          6.84         4.02 o
  19   1   7         21.24         25.96         7.43 o
 -30   2   7         11.09          8.91         2.84 o
 -28   2   7         79.49         86.60         9.51 o
 -26   2   7          8.77          2.64         2.91 o
 -24   2   7        196.97        191.29        13.45 o
 -22   2   7         13.39          8.12         4.49 o
 -20   2   7        860.58        763.26        35.72 o
 -18   2   7        211.98        234.17        15.25 o
 -16   2   7        311.49        336.42        17.17 o
 -14   2   7       2633.38       2832.75        64.32 o
 -12   2   7      10015.07      10276.78       284.97 o
 -10   2   7        223.71        214.81        15.28 o
  -8   2   7        422.66        349.55        14.69 o
  -6   2   7         61.88         48.43         5.69 o
  -4   2   7       3468.94       3748.92        67.10 o
  -2   2   7        604.36        716.85        23.99 o
   0   2   7          2.67          4.75         1.87 o
   2   2   7        662.71        612.77        17.65 o
   4   2   7          5.83          6.09         2.45 o
   6   2   7         16.63         21.55         6.05 o
   8   2   7        668.88        630.08        23.67 o
  10   2   7          7.66         20.69         5.66 o
  12   2   7          0.04          1.22         4.65 o
  14   2   7        562.70        508.85        24.18 o
  16   2   7          0.99          3.23         3.07 o
  18   2   7          0.08         -0.44         4.01 o
 -29   3   7         10.11          6.58         3.34 o
 -27   3   7        248.81        273.55        16.01 o
 -25   3   7         14.93         10.78         3.92 o
 -23   3   7          2.72          3.61         3.71 o
 -21   3   7        288.24        243.95        18.01 o
 -19   3   7       2178.45       2240.07        55.20 o
 -17   3   7        155.06        139.70        15.38 o
 -15   3   7          1.30         -2.96         4.46 o
 -13   3   7          0.01          2.84         3.30 o
 -11   3   7        195.94        174.23        16.61 o
  -9   3   7       1257.94       1190.01        39.69 o
  -7   3   7        542.03        588.20        22.11 o
  -5   3   7       1082.29       1067.50        33.07 o
  -3   3   7       2378.05       2510.91       226.71 o
  -1   3   7         27.89         23.59         6.15 o
   1   3   7          3.35          2.69         3.19 o
   3   3   7        302.58        295.55        15.37 o
   5   3   7       2491.23       2475.86        83.73 o
   7   3   7          0.13          5.19         3.54 o
   9   3   7        107.76         90.90        11.08 o
  11   3   7         14.93         12.93         3.80 o
  13   3   7         20.57         16.75         3.98 o
  15   3   7         34.27         57.61         9.64 o
  17   3   7          0.64         -0.33         2.38 o
 -26   4   7          0.54          2.28         5.58 o
 -24   4   7          0.49         -1.38         2.69 o
 -22   4   7        239.46        241.41        14.33 o
 -20   4   7       3333.53       3470.55        64.69 o
 -18   4   7        345.94        318.86        20.15 o
 -16   4   7       2313.07       2334.46        46.42 o
 -14   4   7        124.49        103.21         8.72 o
 -12   4   7         29.38         35.26         5.29 o
 -10   4   7          8.22          4.26         5.41 o
  -8   4   7         41.75         48.75         9.69 o
  -6   4   7        521.26        524.24        23.55 o
  -4   4   7         80.16         61.46        14.17 o
  -2   4   7         18.27         22.93        15.85 o
   0   4   7          0.12         10.24         4.75 o
   2   4   7        608.97        589.87        22.84 o
   4   4   7        106.55         99.01        11.59 o
   6   4   7        108.96        113.48        12.47 o
   8   4   7         10.16          9.04         8.72 o
  10   4   7         46.73         39.96         6.22 o
  12   4   7         60.94         75.86         9.10 o
  14   4   7         17.47         14.08         4.42 o
 -23   5   7         76.17         86.86         7.38 o
 -21   5   7        308.63        304.68        21.08 o
 -19   5   7         24.29         22.60         5.48 o
 -17   5   7          2.94          0.72         3.14 o
 -15   5   7        453.33        509.22        21.35 o
 -13   5   7          8.40         11.62         3.47 o
 -11   5   7          8.83         10.62         4.39 o
  -9   5   7         17.97         17.99         4.68 o
  -7   5   7         15.94         18.92         6.44 o
  -5   5   7         83.43         41.86         8.08 o
  -3   5   7        280.14        243.87        18.01 o
  -1   5   7        445.05        449.23        23.40 o
   1   5   7        418.46        440.72        27.08 o
   3   5   7         35.58         15.33         7.48 o
   5   5   7         12.21          5.32         4.91 o
   7   5   7        553.41        526.62        48.65 o
   9   5   7         27.70         29.57         5.28 o
  11   5   7         85.31        130.97        11.24 o
 -18   6   7          0.43         -0.05         3.97 o
 -16   6   7        303.94        332.98        16.10 o
 -14   6   7         37.33         38.63         6.10 o
 -12   6   7          0.07          4.40         4.31 o
 -10   6   7          0.95          1.83         3.14 o
  -8   6   7         48.74         47.47         8.71 o
  -6   6   7        930.25        875.47        36.73 o
  -4   6   7        112.01         90.50        10.21 o
  -2   6   7        325.65        319.47        18.60 o
   0   6   7          8.45          3.99         4.41 o
   2   6   7         17.61         11.11         5.01 o
   4   6   7         68.91         70.05         9.48 o
   6   6   7         14.42         28.63         8.65 o
 -32   0   8        712.98        808.79        42.16 o
 -30   0   8        185.78        181.75        23.93 o
 -28   0   8        735.84        754.72        35.23 o
 -26   0   8        180.19        200.97        19.27 o
 -24   0   8         31.66         14.90        10.40 o
 -22   0   8        767.62        825.90        55.44 o
 -20   0   8          0.09         13.92         8.43 o
 -18   0   8        135.90        150.27        21.03 o
 -16   0   8       8841.78      10055.89       184.81 o
 -14   0   8        186.66        153.33        12.26 o
 -12   0   8       3018.39       2910.87        48.77 o
 -10   0   8       1879.11       2003.50        26.05 o
  -8   0   8       1529.41       1507.11        26.45 o
  -6   0   8       9345.93       9065.84        72.02 o
  -4   0   8       5490.70       5321.33        55.28 o
  -2   0   8      21750.84      23385.64       329.54 o
   0   0   8       3857.87       4273.95        43.59 o
   2   0   8       5183.71       5378.14        72.89 o
   4   0   8        537.14        501.00        36.75 o
   6   0   8         90.85        108.94        19.38 o
   8   0   8        348.36        330.30        34.75 o
  10   0   8          0.57          7.42         3.48 o
  12   0   8        163.13        129.57        16.20 o
  14   0   8         16.14         26.62        11.41 o
  16   0   8        571.97        573.13        41.10 o
  18   0   8        136.33        204.79        20.24 o
 -31   1   8          2.61          3.03         2.67 o
 -29   1   8         20.64         17.95         4.19 o
 -27   1   8         58.52         50.51         8.44 o
 -25   1   8         82.95         77.53         8.62 o
 -23   1   8        482.48        489.35        20.65 o
 -21   1   8         12.39         12.66         4.84 o
 -19   1   8        257.24        324.67        17.51 o
 -17   1   8       1646.75       1705.28        38.20 o
 -15   1   8      24232.56      26190.01       205.81 o
 -13   1   8        127.33        131.91         8.05 o
 -11   1   8       9402.84      10101.26        90.96 o
  -9   1   8          3.69          3.16         1.75 o
  -7   1   8        985.23        890.81        16.46 o
  -5   1   8       1207.55       1142.24        20.70 o
  -3   1   8       3414.47       3666.58        67.73 o
  -1   1   8       3230.10       3686.77        37.81 o
   1   1   8       1145.77       1229.44        23.15 o
   3   1   8        157.33        161.07         9.98 o
   5   1   8         13.94          6.59         4.69 o
   7   1   8        122.85        116.18        14.16 o
   9   1   8          1.92         -2.60         3.34 o
  11   1   8          8.18         15.95         5.03 o
  13   1   8         13.46         12.47         5.41 o
  15   1   8          1.33         13.04         6.02 o
  17   1   8         17.90         22.15         5.88 o
 -30   2   8         86.35         89.01         8.49 o
 -28   2   8        106.85         97.34         8.55 o
 -26   2   8          0.35          2.79         3.60 o
 -24   2   8         84.44         78.66         8.66 o
 -22   2   8         77.67         66.75         9.01 o
 -20   2   8        180.20        153.68        12.77 o
 -18   2   8          0.42          1.81         3.84 o
 -16   2   8       1359.73       1396.44        43.99 o
 -14   2   8        713.33        808.00        39.17 o
 -12   2   8       8494.78       8887.13       203.02 o
 -10   2   8       2222.40       2238.68        49.64 o
  -8   2   8       2052.61       2271.99        48.19 o
  -6   2   8         29.32         10.99         2.89 o
  -4   2   8        659.67        655.83        26.83 o
  -2   2   8        943.76        945.70        75.59 o
   0   2   8         75.62         93.02        42.50 o
   2   2   8       1357.23       1399.10        35.25 o
   4   2   8        436.35        411.53        17.39 o
   6   2   8       1048.81       1033.72        49.34 o
   8   2   8       1959.66       1808.46        74.66 o
  10   2   8        437.67        427.58        23.46 o
  12   2   8         38.86         21.39         5.40 o
  14   2   8         49.47         51.82         7.51 o
  16   2   8         72.20         95.22        10.68 o
 -29   3   8        181.73        181.03         9.50 o
 -27   3   8        112.26         99.06         8.26 o
 -25   3   8         59.47         62.17         7.38 o
 -23   3   8          5.15          2.41         3.50 o
 -21   3   8        122.24        122.47        11.91 o
 -19   3   8          1.13          2.72         3.06 o
 -17   3   8         19.89         22.08         6.39 o
 -15   3   8        642.57        667.74        32.49 o
 -13   3   8         46.85         31.13         6.33 o
 -11   3   8        166.38        139.19        14.69 o
  -9   3   8         30.58         18.90         6.06 o
  -7   3   8        918.50        863.80        27.50 o
  -5   3   8       1607.22       1679.83        59.89 o
  -3   3   8        492.75        526.18        44.76 o
  -1   3   8        376.69        350.92        23.40 o
   1   3   8       1703.70       1725.12        52.44 o
   3   3   8       4858.41       4990.89        88.25 o
   5   3   8        185.20        170.55        14.29 o
   7   3   8        164.70        117.90        10.54 o
   9   3   8        199.97        184.84        13.33 o
  11   3   8         75.80         62.74         7.46 o
  13   3   8        179.63        173.86        10.74 o
  15   3   8         54.01         84.98         9.67 o
 -28   4   8         13.36         15.30         3.97 o
 -26   4   8        358.87        372.36        16.40 o
 -24   4   8        124.59        121.85         9.58 o
 -22   4   8        216.96        234.57        20.35 o
 -20   4   8        274.35        272.70        18.58 o
 -18   4   8         52.97         43.79         7.79 o
 -16   4   8        203.67        183.20        13.22 o
 -14   4   8          0.30         -2.03         3.75 o
 -12   4   8         40.33         35.62         6.75 o
 -10   4   8          0.73          1.12         3.33 o
  -8   4   8       1041.45        980.13        40.49 o
  -6   4   8         37.00         26.66         7.79 o
  -4   4   8        368.44        383.43        20.75 o
  -2   4   8         12.94         22.34         6.75 o
   0   4   8        295.53        313.82        18.97 o
   2   4   8       3046.25       3015.61        69.02 o
   4   4   8       1089.28        922.78        34.08 o
   6   4   8         27.92         24.79         6.58 o
   8   4   8        161.06        159.44        13.98 o
  10   4   8         59.26         62.36         6.88 o
  12   4   8          6.29          1.82         3.24 o
  14   4   8          6.53         11.66         5.44 o
 -23   5   8         95.09         92.90        10.76 o
 -21   5   8        454.30        432.34        19.21 o
 -19   5   8         31.75         28.26         5.00 o
 -17   5   8         19.80         11.02         3.94 o
 -15   5   8         41.64         50.72         6.80 o
 -13   5   8         51.28         42.48         5.89 o
 -11   5   8         42.46         41.54         7.51 o
  -9   5   8         66.31         67.20         9.03 o
  -7   5   8        193.99        159.12        14.78 o
  -5   5   8        153.08        136.77        13.29 o
  -3   5   8        121.53        130.09        13.16 o
  -1   5   8         44.78         25.49         5.82 o
   1   5   8         29.68         24.44         8.02 o
   3   5   8          6.88          8.76         5.76 o
   5   5   8        159.25        113.05        13.30 o
   7   5   8          0.61          2.16         3.90 o
   9   5   8          0.14          0.39         2.15 o
 -18   6   8        513.13        576.37        24.02 o
 -16   6   8         70.67         83.41         8.20 o
 -14   6   8        171.36        206.12        13.50 o
 -12   6   8         82.26         86.23         9.27 o
 -10   6   8        428.04        475.66        16.59 o
  -8   6   8        874.96        845.76        35.23 o
  -6   6   8         88.02         99.02        12.40 o
  -4   6   8         80.66         66.13        10.45 o
  -2   6   8         17.54         16.16         5.96 o
   0   6   8          0.03         -4.98         8.50 o
   2   6   8          0.93          2.87         7.40 o
   4   6   8        101.20        111.16         8.75 o
 -33   1   9         34.01         27.66         6.49 o
 -31   1   9        140.57        151.13         9.25 o
 -29   1   9          0.04          1.42         3.00 o
 -27   1   9         13.19         17.35         5.65 o
 -25   1   9         54.88         56.88         8.29 o
 -23   1   9        297.49        323.52        26.14 o
 -21   1   9        360.25        379.57        44.16 o
 -19   1   9        303.50        294.48        16.92 o
 -17   1   9       1108.92       1216.18        40.50 o
 -15   1   9       6523.26       6827.66       124.90 o
 -13   1   9       3945.39       4296.86        50.64 o
 -11   1   9          9.46         12.49         2.59 o
  -9   1   9         74.76         67.79         5.08 o
  -7   1   9          3.68          5.11         2.52 o
  -5   1   9          3.30          2.76         2.27 o
  -3   1   9        689.47        771.90        32.80 o
  -1   1   9        562.61        477.25        23.56 o
   1   1   9        491.69        458.83        16.83 o
   3   1   9       2910.26       2951.26        55.10 o
   5   1   9       1709.72       1696.99        58.26 o
   7   1   9       4280.46       4201.11        84.76 o
   9   1   9         33.24         24.23         6.03 o
  11   1   9        266.69        233.33        17.00 o
  13   1   9        118.00        123.92        10.21 o
  15   1   9         47.70         54.69         8.99 o
  17   1   9         23.14         17.78         3.96 o
 -32   2   9          0.01         -3.62         4.10 o
 -30   2   9         24.23         15.79         3.38 o
 -28   2   9         61.17         52.72         6.39 o
 -26   2   9         38.86         39.24         7.61 o
 -24   2   9        524.65        501.99        24.76 o
 -22   2   9         45.00         36.75         6.56 o
 -20   2   9        188.87        201.60        18.38 o
 -18   2   9         95.84        118.74        13.81 o
 -16   2   9       2181.13       2169.71        55.97 o
 -14   2   9        691.26        798.86        70.77 o
 -12   2   9       3191.11       3341.29       118.53 o
 -10   2   9        693.83        797.39        24.05 o
  -8   2   9         88.35        128.43         9.68 o
  -6   2   9         12.53         15.17         3.76 o
  -4   2   9         10.91          5.10         4.08 o
  -2   2   9         22.33         11.01         4.18 o
   0   2   9       1366.69       1413.23        43.88 o
   2   2   9        203.78        179.74        13.45 o
   4   2   9        161.03        168.01        16.63 o
   6   2   9       4168.37       4107.24       108.18 o
   8   2   9        994.14        967.27        29.50 o
  10   2   9        626.71        650.12        28.29 o
  12   2   9        540.65        650.17        26.45 o
  14   2   9         31.92         37.40         6.44 o
  16   2   9        237.66        315.31        16.48 o
 -29   3   9        166.28        135.75         9.44 o
 -27   3   9         16.20         14.79         4.15 o
 -25   3   9         33.54         20.54         6.58 o
 -23   3   9        717.15        745.33        30.26 o
 -21   3   9        266.61        275.03        15.87 o
 -19   3   9        609.22        607.31        23.20 o
 -17   3   9        168.72        163.74        11.75 o
 -15   3   9        917.91        913.95        38.58 o
 -13   3   9        568.99        628.59        31.84 o
 -11   3   9       3262.75       3221.62        70.22 o
  -9   3   9         29.79         22.31         4.83 o
  -7   3   9       1632.24       1723.43        53.08 o
  -5   3   9         45.02         41.99         8.31 o
  -3   3   9         89.58         98.54        12.54 o
  -1   3   9       1079.82       1016.41        40.23 o
   1   3   9       5898.03       5896.28        79.30 o
   3   3   9        249.89        230.05        16.40 o
   5   3   9        258.39        241.21        17.15 o
   7   3   9        830.30        738.36        30.20 o
   9   3   9         31.76         26.62         5.30 o
  11   3   9         48.29         51.73         6.26 o
  13   3   9         40.30         44.02         5.86 o
 -28   4   9        136.45        116.84        15.73 o
 -26   4   9         45.86         48.16         6.52 o
 -24   4   9          1.38          2.96         3.60 o
 -22   4   9        122.55        116.17        19.47 o
 -20   4   9         67.29         67.17         9.67 o
 -18   4   9          6.51          1.41         4.64 o
 -16   4   9         88.16         91.66         9.45 o
 -14   4   9        278.93        269.20        14.33 o
 -12   4   9        377.79        383.04        21.59 o
 -10   4   9        113.76        147.07        13.05 o
  -8   4   9       1759.75       1787.17        38.87 o
  -6   4   9         27.30         59.84        16.20 o
  -4   4   9         54.90         66.57        10.14 o
  -2   4   9         15.57         18.45         5.54 o
   0   4   9       4455.66       4223.21       105.04 o
   2   4   9        181.82        143.27        13.74 o
   4   4   9        990.72        939.02        33.92 o
   6   4   9          0.49          2.60         3.20 o
   8   4   9         11.78         19.64         4.72 o
  10   4   9         33.05         28.92         5.13 o
  12   4   9         78.34        100.20         8.95 o
 -25   5   9         47.69         42.77         8.78 o
 -23   5   9          2.13          2.36         2.09 o
 -21   5   9         14.20         15.46         4.72 o
 -19   5   9         61.88         69.70         7.76 o
 -17   5   9          2.34          1.13         3.23 o
 -15   5   9         22.40         17.28         4.67 o
 -13   5   9         66.57         64.27         7.09 o
 -11   5   9         40.68         21.76         6.02 o
  -9   5   9         74.83         39.21         9.41 o
  -7   5   9         40.91         49.68        10.65 o
  -5   5   9        226.75        229.60        21.10 o
  -3   5   9        304.46        309.78        20.00 o
  -1   5   9        100.08        107.27        11.37 o
   1   5   9         24.12         17.55         7.06 o
   3   5   9        383.08        314.61        21.43 o
   5   5   9         34.50         33.44         5.87 o
   7   5   9          0.25          2.25         2.21 o
   9   5   9         13.24          9.63         5.81 o
 -18   6   9          1.88          0.22         2.41 o
 -16   6   9          0.35         -1.10         2.24 o
 -14   6   9         35.90         25.11         3.78 o
 -12   6   9        420.66        441.86        16.55 o
 -10   6   9        534.49        546.73        19.42 o
  -8   6   9        111.14        135.48        14.52 o
  -6   6   9          1.78          2.46         4.02 o
  -4   6   9         32.81         19.73         6.23 o
  -2   6   9         79.75         89.36        13.74 o
   0   6   9         14.18          9.05         5.35 o
   2   6   9         92.99        105.70         7.55 o
 -32   0  10        159.11        171.70        13.77 o
 -30   0  10        122.02        111.14        12.86 o
 -28   0  10       1476.27       1541.69        71.53 o
 -26   0  10        881.10        873.36        55.62 o
 -24   0  10        414.67        455.00        39.93 o
 -22   0  10        133.28        189.41        26.88 o
 -20   0  10         74.42         67.94        15.26 o
 -18   0  10       4005.51       3978.05       122.46 o
 -16   0  10        148.45        128.84        12.38 o
 -14   0  10        597.72        624.39        25.72 o
 -12   0  10        441.25        403.35        19.72 o
 -10   0  10         13.02         10.69         2.77 o
  -8   0  10          0.74          8.84         3.31 o
  -6   0  10      15417.98      16169.52       104.40 o
  -4   0  10          9.35         17.59         3.88 o
  -2   0  10        741.61        828.01        45.89 o
   0   0  10        200.61        164.62        21.35 o
   2   0  10        122.76        140.30        14.27 o
   4   0  10        992.84       1081.24        50.29 o
   6   0  10         68.62         66.28        16.11 o
   8   0  10        646.78        617.93        33.89 o
  10   0  10         63.58         49.31        10.48 o
  12   0  10          8.28         12.64         7.97 o
  14   0  10          0.47          2.72         4.17 o
  16   0  10        160.40        196.03        17.52 o
 -33   1  10          1.64         -3.21         4.59 o
 -31   1  10         29.62         28.62         5.23 o
 -29   1  10         29.16         16.75         6.15 o
 -27   1  10          5.87          2.45         3.43 o
 -25   1  10          4.03          9.35         5.27 o
 -23   1  10        242.76        244.89        20.90 o
 -21   1  10        126.57        143.35        12.54 o
 -19   1  10          6.18          3.31         3.51 o
 -17   1  10        153.26        167.53        10.33 o
 -15   1  10        874.68        859.76        25.15 o
 -13   1  10        143.33        160.43         9.12 o
 -11   1  10        187.60        166.67        10.45 o
  -9   1  10        249.95        246.51        11.02 o
  -7   1  10        340.25        335.80        15.21 o
  -5   1  10       1305.32       1320.38        31.94 o
  -3   1  10         52.00         39.29         7.18 o
  -1   1  10         22.75         15.31         7.27 o
   1   1  10        515.20        510.11        26.57 o
   3   1  10       3195.17       3410.93       282.12 o
   5   1  10       3973.63       3683.31        65.34 o
   7   1  10        432.60        338.92        20.65 o
   9   1  10        338.17        229.49        16.79 o
  11   1  10         45.72         50.39         6.83 o
  13   1  10        118.63        145.06        14.62 o
  15   1  10         14.40         14.61         4.37 o
 -32   2  10        184.60        192.22        17.97 o
 -30   2  10         12.66         13.61         3.85 o
 -28   2  10          0.05         -0.58         3.18 o
 -26   2  10        325.01        352.70        20.51 o
 -24   2  10        507.16        524.68        30.81 o
 -22   2  10        128.13        144.18        12.73 o
 -20   2  10       2154.75       2250.19        50.36 o
 -18   2  10         71.44         56.95        10.39 o
 -16   2  10       4355.63       4398.63        81.02 o
 -14   2  10        124.04        165.25        15.63 o
 -12   2  10        851.09        868.08        26.71 o
 -10   2  10        538.91        563.60        18.29 o
  -8   2  10         89.75         88.78         7.30 o
  -6   2  10        149.61        154.30         9.55 o
  -4   2  10        564.19        542.43        27.27 o
  -2   2  10        327.34        298.81        21.02 o
   0   2  10       1543.73       1573.73        48.70 o
   2   2  10        346.95        361.50        23.50 o
   4   2  10       3950.84       3715.67       103.60 o
   6   2  10       1622.88       1557.20        47.56 o
   8   2  10          6.11          1.94         5.09 o
  10   2  10          0.81         -0.83         3.72 o
  12   2  10          0.51          1.73         2.79 o
  14   2  10         31.77         49.79         7.24 o
 -29   3  10         14.31         17.09         3.98 o
 -27   3  10        240.48        247.92        15.86 o
 -25   3  10       2349.45       2515.42        53.22 o
 -23   3  10         37.23         33.46         9.82 o
 -21   3  10        287.95        255.92        17.66 o
 -19   3  10        259.15        260.56        18.98 o
 -17   3  10         10.95          5.30         4.39 o
 -15   3  10       1044.78        985.77        40.30 o
 -13   3  10        239.61        236.29        20.09 o
 -11   3  10        185.51        194.20        17.46 o
  -9   3  10       1930.98       2064.38        44.34 o
  -7   3  10        379.45        354.97        18.46 o
  -5   3  10        203.30        171.61        20.10 o
  -3   3  10         14.11         12.28         4.45 o
  -1   3  10       1052.84        985.97        23.08 o
   1   3  10        133.43        114.53        11.91 o
   3   3  10        522.14        489.92        24.34 o
   5   3  10         72.40         78.10         8.77 o
   7   3  10          2.53          5.26         3.43 o
   9   3  10          8.83          7.44         2.73 o
  11   3  10         13.40         17.86         3.59 o
  13   3  10          0.11          1.12         2.57 o
 -28   4  10         13.90         10.32         3.42 o
 -26   4  10        548.16        569.13        21.31 o
 -24   4  10        102.23         87.92         8.28 o
 -22   4  10         99.09        102.37        13.28 o
 -20   4  10         10.01          7.36         4.91 o
 -18   4  10        166.86        178.03        15.02 o
 -16   4  10        175.21        187.13        19.37 o
 -14   4  10       1497.04       1464.06        47.33 o
 -12   4  10         71.53         47.81         8.73 o
 -10   4  10        140.89        158.54        13.79 o
  -8   4  10       1145.31       1142.73        71.00 o
  -6   4  10        151.89        172.02        14.05 o
  -4   4  10          3.66          7.09         9.39 o
  -2   4  10       1468.70       1415.46        40.80 o
   0   4  10         46.90         47.47         9.67 o
   2   4  10         87.39         87.14        12.77 o
   4   4  10         48.47         44.99         7.38 o
   6   4  10        109.41        148.29        15.39 o
   8   4  10          4.33          5.37         3.62 o
  10   4  10         12.98         12.28         3.16 o
 -25   5  10          3.54          0.51         3.34 o
 -23   5  10          2.70          4.34         2.32 o
 -21   5  10         30.92         38.25         5.90 o
 -19   5  10          0.02         -2.76         3.27 o
 -17   5  10         95.22         86.83         8.54 o
 -15   5  10         37.75         39.70         6.23 o
 -13   5  10        349.94        284.18        16.01 o
 -11   5  10       1557.46       1441.90        51.53 o
  -9   5  10         30.48         11.48         5.39 o
  -7   5  10        204.35        187.67        19.23 o
  -5   5  10         23.48         31.54         6.14 o
  -3   5  10          0.30         -0.57         3.06 o
  -1   5  10         31.15         30.07         5.76 o
   1   5  10         11.80         15.47         4.23 o
   3   5  10          0.22         -2.42         2.42 o
   5   5  10         24.30         31.68         4.38 o
   7   5  10          4.24         10.74         3.32 o
 -18   6  10         12.51          3.45         4.22 o
 -16   6  10         13.20          7.40         2.19 o
 -14   6  10          0.28         -1.35         3.36 o
 -12   6  10        121.35        157.25        13.80 o
 -10   6  10          6.99         10.94         4.66 o
  -8   6  10          0.61         -3.53         3.53 o
  -6   6  10         70.43         86.81        10.89 o
  -4   6  10         56.88         62.17         9.09 o
  -2   6  10         29.41         38.94         6.70 o
   0   6  10          0.90          1.31         2.02 o
 -33   1  11        203.92        202.48        19.18 o
 -31   1  11        181.03        174.30        15.04 o
 -29   1  11        231.07        214.72        18.75 o
 -27   1  11        310.11        307.21        23.63 o
 -25   1  11        111.87        100.05        13.97 o
 -23   1  11        348.48        363.69        25.40 o
 -21   1  11        297.16        333.59        23.23 o
 -19   1  11       1481.82       1459.36        36.91 o
 -17   1  11       1810.37       1857.69        60.84 o
 -15   1  11        109.71        125.25        10.55 o
 -13   1  11         62.79         55.57         5.82 o
 -11   1  11        219.25        229.82        11.47 o
  -9   1  11        216.22        227.33        13.09 o
  -7   1  11       2039.39       2178.86        41.21 o
  -5   1  11         86.69         78.43         8.15 o
  -3   1  11        231.10        250.70        19.02 o
  -1   1  11         18.09         16.93         5.43 o
   1   1  11          4.63          4.03         3.16 o
   3   1  11       1363.74       1361.32        39.21 o
   5   1  11         63.21         42.91        14.67 o
   7   1  11        274.28        167.45        17.89 o
   9   1  11          4.18          8.02         3.94 o
  11   1  11        153.90        151.51        12.51 o
  13   1  11         10.70          4.96         2.93 o
 -32   2  11         23.95          7.11         3.87 o
 -30   2  11          4.70          3.86         4.04 o
 -28   2  11        348.17        335.39        23.20 o
 -26   2  11        403.31        398.07        27.39 o
 -24   2  11        624.81        670.05        34.94 o
 -22   2  11       1018.95       1017.80        34.06 o
 -20   2  11       5620.44       5441.10        67.92 o
 -18   2  11        173.11        179.40        17.51 o
 -16   2  11          0.01          2.15         5.40 o
 -14   2  11         18.67         18.29         5.04 o
 -12   2  11         20.64         22.36         4.47 o
 -10   2  11         43.73         34.94         4.73 o
  -8   2  11         14.14          9.21         4.02 o
  -6   2  11         20.63         29.06         6.70 o
  -4   2  11        930.70        918.24        37.34 o
  -2   2  11        873.39        870.35        37.07 o
   0   2  11         84.64         80.57        11.86 o
   2   2  11         68.49         76.65         8.80 o
   4   2  11        284.91        289.24        18.64 o
   6   2  11        626.27        443.09        19.51 o
   8   2  11         33.82         27.13         6.53 o
  10   2  11          1.47          3.98         3.03 o
  12   2  11         44.99         66.86         6.67 o
 -31   3  11          5.59          1.64         3.46 o
 -29   3  11          8.03          9.43         5.05 o
 -27   3  11       1138.18       1157.93        41.56 o
 -25   3  11        130.48        126.38        15.32 o
 -23   3  11         72.11         66.16        10.98 o
 -21   3  11        139.54        128.83        15.28 o
 -19   3  11        167.73        148.11        13.61 o
 -17   3  11        644.78        587.45        25.98 o
 -15   3  11        138.58        101.12         9.28 o
 -13   3  11        237.37        229.28        15.60 o
 -11   3  11       1048.15       1046.15        32.87 o
  -9   3  11          0.38         -0.19         3.00 o
  -7   3  11         80.92         67.06        14.42 o
  -5   3  11         65.65         46.34        12.72 o
  -3   3  11       3553.91       3512.40        52.56 o
  -1   3  11         59.10         41.92         6.30 o
   1   3  11        456.27        434.24        19.30 o
   3   3  11         22.29         29.98         6.02 o
   5   3  11         17.71         13.41         4.39 o
   7   3  11          1.01          3.57         3.53 o
   9   3  11         23.04         33.78         5.22 o
  11   3  11          0.14          3.60         2.75 o
 -28   4  11        454.57        484.48        20.49 o
 -26   4  11        118.98        124.03        12.68 o
 -24   4  11        213.75        208.32        14.84 o
 -22   4  11          4.06          2.58         4.54 o
 -20   4  11          0.76          5.41         9.07 o
 -18   4  11          0.88          4.67         7.53 o
 -16   4  11        583.95        562.88        32.48 o
 -14   4  11        126.26         95.57         9.37 o
 -12   4  11        551.09        475.21        28.35 o
 -10   4  11         53.21         60.03        10.88 o
  -8   4  11         20.67         16.49         4.47 o
  -6   4  11         84.62         85.52        12.19 o
  -4   4  11          0.06         -0.26         4.16 o
  -2   4  11         58.56         61.36         8.83 o
   0   4  11        217.33        211.48        19.55 o
   2   4  11         23.10         24.60         5.88 o
   4   4  11        156.64        180.44        16.77 o
   6   4  11          0.12         -3.16         3.52 o
   8   4  11        243.82        260.91        12.43 o
 -25   5  11         59.43         81.98        13.68 o
 -23   5  11       1138.02       1203.62        28.33 o
 -21   5  11          9.44         12.06         4.77 o
 -19   5  11          3.87         -0.84         4.43 o
 -17   5  11         51.78         45.23         7.28 o
 -15   5  11          2.27          7.64         4.52 o
 -13   5  11        113.77         80.44        11.39 o
 -11   5  11         33.05         30.91         8.51 o
  -9   5  11        451.77        463.59        28.97 o
  -7   5  11          1.05          1.51         5.70 o
  -5   5  11          0.09         -1.01         3.93 o
  -3   5  11        137.35        138.83        11.73 o
  -1   5  11        225.96        229.74        14.70 o
   1   5  11         43.88         51.01         5.76 o
   3   5  11         13.95         23.51         4.31 o
   5   5  11          1.97          4.35         2.29 o
 -18   6  11         24.05         31.17         8.45 o
 -16   6  11         12.56         15.58         3.47 o
 -14   6  11        367.76        365.99        18.99 o
 -12   6  11        121.34        113.16        11.38 o
 -10   6  11         57.96         76.49         7.76 o
  -8   6  11         59.36         71.73         9.76 o
  -6   6  11         38.01         37.54         5.56 o
  -4   6  11          9.31          7.22         9.84 o
  -2   6  11         10.90          9.21         3.06 o
 -34   0  12         48.98         49.38         9.04 o
 -32   0  12        222.42        245.73        25.04 o
 -30   0  12        373.99        322.55        31.78 o
 -28   0  12         68.85         77.88        16.82 o
 -26   0  12          3.56         -6.74         8.84 o
 -24   0  12        423.40        387.73        37.38 o
 -22   0  12       1220.72       1063.18        42.65 o
 -20   0  12       3869.22       3979.68        78.30 o
 -18   0  12       3456.88       3725.60       206.80 o
 -16   0  12        259.63        265.24        19.01 o
 -14   0  12       3307.74       3554.95       306.31 o
 -12   0  12       1352.06       1299.58        57.66 o
 -10   0  12       3974.88       4113.51        72.68 o
  -8   0  12       5091.36       5474.58        83.12 o
  -6   0  12        384.31        343.09        32.34 o
  -4   0  12         39.26         38.64        12.67 o
  -2   0  12        677.34        680.35        46.73 o
   0   0  12        216.19        199.83        25.77 o
   2   0  12        157.62        154.48        23.61 o
   4   0  12          6.27         -0.02         5.24 o
   6   0  12         45.99         37.42         9.13 o
   8   0  12        229.35        223.04        27.29 o
  10   0  12         10.25         10.38         5.52 o
  12   0  12          0.37         11.18         5.98 o
 -33   1  12         35.06         27.14         8.49 o
 -31   1  12         78.07         77.89        10.52 o
 -29   1  12         82.68         85.46        12.40 o
 -27   1  12         17.20         27.10         6.33 o
 -25   1  12         14.66         10.91        10.37 o
 -23   1  12       3975.02       3928.12        66.07 o
 -21   1  12         38.58         40.50         6.28 o
 -19   1  12       3122.89       3288.20        77.97 o
 -17   1  12          0.49         -1.10         3.98 o
 -15   1  12         75.94        100.09         9.58 o
 -13   1  12        291.57        303.91        12.88 o
 -11   1  12        783.15        784.76        25.59 o
  -9   1  12          1.29          3.63         2.87 o
  -7   1  12        379.96        393.82        18.62 o
  -5   1  12        551.71        546.47        28.44 o
  -3   1  12          3.73          0.85         3.32 o
  -1   1  12         57.20         68.84        10.37 o
   1   1  12         54.56         47.16         6.54 o
   3   1  12         10.58          1.77         5.87 o
   5   1  12        115.08         73.08        11.74 o
   7   1  12        115.94        146.25        13.12 o
   9   1  12         53.04         53.29         7.76 o
  11   1  12        266.19        375.69        20.16 o
 -32   2  12          0.84          1.43         3.83 o
 -30   2  12         80.32         99.65        11.59 o
 -28   2  12         20.65         13.67         6.08 o
 -26   2  12        154.33        176.33        33.06 o
 -24   2  12        227.12        195.69        18.99 o
 -22   2  12        757.38        646.06        27.40 o
 -20   2  12       1846.85       1795.87        38.16 o
 -18   2  12         75.66         81.47        12.74 o
 -16   2  12        406.63        404.65        25.44 o
 -14   2  12         72.59         73.89        10.27 o
 -12   2  12        467.42        468.24        25.26 o
 -10   2  12          0.26         -1.62         3.53 o
  -8   2  12        105.59        102.44         9.97 o
  -6   2  12       4464.28       4237.79        82.08 o
  -4   2  12       2895.88       2769.59        93.79 o
  -2   2  12       2008.05       2018.85        35.79 o
   0   2  12       1471.02       1484.81        36.51 o
   2   2  12        218.54        209.26        11.91 o
   4   2  12        458.55        366.23        20.15 o
   6   2  12         36.67         22.84         5.37 o
   8   2  12          0.02          5.26         4.31 o
  10   2  12          0.26          1.40         2.05 o
 -31   3  12          6.94          7.11         4.57 o
 -29   3  12         83.30         98.83        11.08 o
 -27   3  12        255.09        263.72        20.13 o
 -25   3  12          4.32          8.66         5.17 o
 -23   3  12        303.69        286.53        18.02 o
 -21   3  12        800.24        765.86        32.99 o
 -19   3  12        535.46        505.78        20.74 o
 -17   3  12          3.15         -0.62         3.06 o
 -15   3  12        140.65        144.26        10.66 o
 -13   3  12        291.02        286.11        11.26 o
 -11   3  12        718.77        711.64        16.37 o
  -9   3  12        487.99        446.91        16.32 o
  -7   3  12        874.47        938.08        26.61 o
  -5   3  12       6963.85       7225.15       107.28 o
  -3   3  12          7.31          7.30         6.08 o
  -1   3  12        206.10        204.57        19.00 o
   1   3  12       1409.43       1455.16        52.19 o
   3   3  12         75.08         74.17        11.84 o
   5   3  12         17.31         10.25         3.32 o
   7   3  12        106.71        126.72         8.86 o
   9   3  12        182.34        207.21         9.47 o
 -28   4  12        153.91        151.88        11.79 o
 -26   4  12         62.28         49.92         8.29 o
 -24   4  12         89.45         93.46        12.22 o
 -22   4  12         24.47         18.85         8.84 o
 -20   4  12        335.35        348.49        19.81 o
 -18   4  12          4.08          1.90         5.57 o
 -16   4  12        893.20        869.14        39.86 o
 -14   4  12         49.23         61.58        11.06 o
 -12   4  12        339.43        315.69        22.78 o
 -10   4  12         55.32         54.64        11.00 o
  -8   4  12         23.68         24.38         5.96 o
  -6   4  12        905.81        964.28        31.94 o
  -4   4  12        201.17        171.50        14.06 o
  -2   4  12          3.25          1.81         9.28 o
   0   4  12          0.26          3.18         3.22 o
   2   4  12          0.17          0.10         3.53 o
   4   4  12         20.40         12.35         3.90 o
   6   4  12        173.72        198.84        11.10 o
 -23   5  12         60.21         59.80         6.48 o
 -21   5  12         19.00         21.32         6.05 o
 -19   5  12         19.30         19.31         4.11 o
 -17   5  12         16.90          7.79         5.89 o
 -15   5  12        357.85        363.49        23.99 o
 -13   5  12         70.65         55.30         7.73 o
 -11   5  12         47.42         42.13         7.15 o
  -9   5  12          0.27         -4.96         4.96 o
  -7   5  12         83.52         91.10        10.27 o
  -5   5  12          0.80          4.82         3.25 o
  -3   5  12         47.71         34.26         5.73 o
  -1   5  12         36.06         34.25         5.87 o
   1   5  12         55.07         50.65         5.62 o
   3   5  12         31.83         37.34         5.60 o
 -16   6  12        178.25        160.20         8.88 o
 -14   6  12          4.29          7.17         4.00 o
 -12   6  12         35.22         39.68         6.83 o
 -10   6  12          4.21          7.67         3.23 o
  -8   6  12         13.10         31.63         5.87 o
  -6   6  12         23.47         24.84         3.81 o
 -33   1  13         62.49         52.45         7.39 o
 -31   1  13        194.94        215.06        16.96 o
 -29   1  13         95.12         89.11        13.88 o
 -27   1  13        284.69        281.95        18.42 o
 -25   1  13         11.63          6.33         4.64 o
 -23   1  13       1945.19       1862.31        34.78 o
 -21   1  13       1768.50       1825.01        33.70 o
 -19   1  13        475.92        525.56        30.12 o
 -17   1  13         63.59         73.65        10.86 o
 -15   1  13         82.58         95.07        14.81 o
 -13   1  13        415.14        445.54        17.28 o
 -11   1  13         13.94         21.15         4.78 o
  -9   1  13        642.52        688.69        25.50 o
  -7   1  13        565.04        575.03        26.26 o
  -5   1  13        859.80        869.71        48.58 o
  -3   1  13        486.45        473.59        15.88 o
  -1   1  13        588.46        596.24        19.50 o
   1   1  13        214.03        221.65        15.77 o
   3   1  13        874.76        794.03        37.47 o
   5   1  13        137.44        144.89        12.58 o
   7   1  13        157.98        179.02        13.27 o
   9   1  13          5.85          9.66         2.96 o
 -32   2  13        179.33        159.32         9.85 o
 -30   2  13        153.11        186.84        19.95 o
 -28   2  13         64.22         60.23        16.74 o
 -26   2  13         26.01         21.12         7.47 o
 -24   2  13       1342.11       1223.31        46.98 o
 -22   2  13         50.13         19.80         5.09 o
 -20   2  13        489.56        486.04        18.03 o
 -18   2  13        524.07        544.34        17.02 o
 -16   2  13         28.20         24.99         6.29 o
 -14   2  13         30.95         22.54         6.13 o
 -12   2  13         12.08         15.38         6.02 o
 -10   2  13          0.57         -3.10         3.10 o
  -8   2  13       1557.16       1505.33        49.60 o
  -6   2  13       1682.44       1650.11        27.53 o
  -4   2  13         83.65         87.61         7.97 o
  -2   2  13       4009.14       4055.54        58.55 o
   0   2  13       1858.62       1944.26        40.20 o
   2   2  13        388.51        423.70        18.87 o
   4   2  13        170.14        184.11        12.11 o
   6   2  13         79.54         80.37         7.61 o
   8   2  13         29.81         35.02         4.56 o
 -31   3  13         43.97         46.11         7.15 o
 -29   3  13        167.04        198.06        22.13 o
 -27   3  13         58.27         53.76         7.33 o
 -25   3  13         19.92         21.26         5.46 o
 -23   3  13        604.54        601.29        30.06 o
 -21   3  13         72.38         62.31         7.67 o
 -19   3  13        535.80        564.40        21.80 o
 -17   3  13          3.71          2.76         3.87 o
 -15   3  13         63.90         72.67         6.95 o
 -13   3  13          0.42          1.29         2.73 o
 -11   3  13         30.61         17.80         3.32 o
  -9   3  13        715.59        663.88        22.87 o
  -7   3  13       4736.81       4819.94        66.50 o
  -5   3  13        671.40        655.72        23.05 o
  -3   3  13        272.20        280.54        17.69 o
  -1   3  13       2325.94       2360.54        67.92 o
   1   3  13          0.01          0.04         4.24 o
   3   3  13         39.79         37.03         6.35 o
   5   3  13        144.40        153.56        11.39 o
   7   3  13         16.89          9.62         2.66 o
 -28   4  13         24.75         35.42         4.71 o
 -26   4  13         14.02         10.57         4.25 o
 -24   4  13         10.63          2.52         4.95 o
 -22   4  13        366.27        397.40        17.33 o
 -20   4  13        138.97        111.87        12.69 o
 -18   4  13         65.63         78.37        11.86 o
 -16   4  13        650.09        568.82        31.89 o
 -14   4  13         41.60         37.17         6.99 o
 -12   4  13        101.89        103.62        10.91 o
 -10   4  13         12.50         17.29         5.04 o
  -8   4  13        862.80        897.55        26.80 o
  -6   4  13          1.67         10.52         4.62 o
  -4   4  13         46.49         42.72         9.91 o
  -2   4  13          2.89          4.24         3.31 o
   0   4  13         88.10         96.95         9.39 o
   2   4  13         10.14          5.48         2.72 o
   4   4  13        394.67        476.42        57.95 o
 -23   5  13         41.03         40.09         4.91 o
 -21   5  13          0.57         -0.19         2.11 o
 -19   5  13        414.30        438.96        18.79 o
 -17   5  13          2.14         -3.33         3.96 o
 -15   5  13        113.35        100.03        12.23 o
 -13   5  13         53.20         45.78         9.01 o
 -11   5  13        113.34        118.40        10.88 o
  -9   5  13          0.18          1.23         3.14 o
  -7   5  13         39.53         47.22         5.66 o
  -5   5  13        497.81        545.46        20.54 o
  -3   5  13        611.82        657.83        28.82 o
  -1   5  13          2.78          2.88         2.29 o
   1   5  13          1.18         -0.72         2.28 o
 -14   6  13          0.39         -0.12         2.05 o
 -12   6  13         94.10         93.77         8.36 o
 -10   6  13        189.98        230.13        17.53 o
 -34   0  14        346.61        329.79        22.73 o
 -32   0  14          1.77          1.49         4.41 o
 -30   0  14          8.17         -0.10         6.35 o
 -28   0  14        475.43        457.38        40.34 o
 -26   0  14       1258.61       1128.65        63.92 o
 -24   0  14         87.48         83.65        11.51 o
 -22   0  14        109.22         96.02        10.48 o
 -20   0  14        338.44        341.48        23.44 o
 -18   0  14          9.54          2.46         6.81 o
 -16   0  14         26.52         35.16        11.53 o
 -14   0  14       2828.61       2812.13        91.91 o
 -12   0  14        817.57        808.02        48.45 o
 -10   0  14         68.60         84.79        11.61 o
  -8   0  14          1.35          2.93         7.02 o
  -6   0  14          0.47          0.68         7.24 o
  -4   0  14       1191.91       1154.66        43.45 o
  -2   0  14        175.68        129.31        14.62 o
   0   0  14       2357.70       2276.56       169.60 o
   2   0  14       1363.28       1054.23        61.42 o
   4   0  14          1.51         -2.78         7.56 o
   6   0  14          3.95        -10.04        10.58 o
   8   0  14        130.64        166.41        12.70 o
 -33   1  14          3.37          0.91         2.75 o
 -31   1  14        251.91        262.24        18.62 o
 -29   1  14        151.86        168.07        16.78 o
 -27   1  14         51.22         38.92         7.22 o
 -25   1  14          0.68         -2.95         5.17 o
 -23   1  14        432.96        397.26        16.23 o
 -21   1  14         37.79         31.47         4.88 o
 -19   1  14          3.47          4.63         2.72 o
 -17   1  14        312.37        293.43        39.31 o
 -15   1  14          0.79          9.01         7.10 o
 -13   1  14       1140.45       1174.23        33.90 o
 -11   1  14          6.05          8.60         2.67 o
  -9   1  14        428.42        458.94        21.53 o
  -7   1  14          1.93          0.21         2.50 o
  -5   1  14        451.67        477.78        15.96 o
  -3   1  14       1147.15       1147.29        25.10 o
  -1   1  14         16.32          9.36         3.28 o
   1   1  14        304.06        229.82        15.86 o
   3   1  14          8.67          8.26         4.57 o
   5   1  14         24.43         51.17         7.56 o
   7   1  14          0.34          3.24         2.41 o
   9   1  14          0.16          2.08         3.71 o
 -32   2  14        649.75        715.34        20.61 o
 -30   2  14          2.05          4.11         4.73 o
 -28   2  14        139.27        130.57        14.68 o
 -26   2  14        115.63        110.47        14.04 o
 -24   2  14        869.75        827.45        29.95 o
 -22   2  14        206.39        220.68        13.66 o
 -20   2  14          1.65          8.73         3.24 o
 -18   2  14         64.12         72.48         7.10 o
 -16   2  14         29.38         28.11         5.15 o
 -14   2  14        138.04        132.72         6.47 o
 -12   2  14        231.71        202.27         8.76 o
 -10   2  14         96.68         88.28         5.90 o
  -8   2  14        405.26        383.60        15.94 o
  -6   2  14         36.14         36.06         4.96 o
  -4   2  14       1799.46       1832.86        53.09 o
  -2   2  14       1521.58       1522.14        32.37 o
   0   2  14          5.47         -0.23         2.92 o
   2   2  14          0.20          0.80         3.55 o
   4   2  14         26.25         26.40         5.25 o
   6   2  14          0.61         -1.97         2.80 o
 -31   3  14          1.75         -2.97         3.24 o
 -29   3  14        106.29         85.95        10.12 o
 -27   3  14        366.01        326.95        16.66 o
 -25   3  14         41.99         35.26         6.49 o
 -23   3  14        158.83        156.58        11.14 o
 -21   3  14         34.93         57.47         6.34 o
 -19   3  14          8.63          6.42         4.21 o
 -17   3  14        400.04        414.91        18.91 o
 -15   3  14        115.58         94.91         7.39 o
 -13   3  14         96.37         88.06         7.06 o
 -11   3  14          2.57          4.72         3.79 o
  -9   3  14       1631.63       1666.41        36.86 o
  -7   3  14         53.29         47.02         5.64 o
  -5   3  14        484.01        466.50        19.57 o
  -3   3  14        478.71        487.60        22.93 o
  -1   3  14        527.10        581.62        23.80 o
   1   3  14          2.16          1.01         2.49 o
   3   3  14          2.29         -2.90         3.96 o
   5   3  14         28.46         50.83         6.74 o
 -28   4  14         48.04         55.02         5.48 o
 -26   4  14         22.06         29.14         5.01 o
 -24   4  14        137.38        174.56        12.31 o
 -22   4  14        534.41        520.72        18.93 o
 -20   4  14        171.38        107.39        10.77 o
 -18   4  14          0.16          1.34         3.49 o
 -16   4  14        776.63        697.65        34.30 o
 -14   4  14        195.02        189.99        14.57 o
 -12   4  14          0.32         -2.93         2.93 o
 -10   4  14        294.36        285.48        17.20 o
  -8   4  14         12.36          6.51         4.14 o
  -6   4  14         48.66         46.65         6.28 o
  -4   4  14        181.85        182.83        15.62 o
  -2   4  14         85.96         99.28        11.39 o
   0   4  14         80.85         88.10         8.19 o
   2   4  14          7.55          4.24         3.29 o
 -23   5  14        100.78        101.60         8.88 o
 -21   5  14          4.15         -1.68         2.67 o
 -19   5  14        352.19        295.29        12.56 o
 -17   5  14         23.95         21.40         5.58 o
 -15   5  14         64.86         83.07         7.33 o
 -13   5  14         37.95         40.77         5.30 o
 -11   5  14         57.23         57.73         7.38 o
  -9   5  14          9.60          5.39         3.65 o
  -7   5  14         73.80         67.72         9.92 o
  -5   5  14         45.10         61.48         6.43 o
  -3   5  14          6.55          9.46         3.06 o
  -1   5  14         13.30         17.62         5.15 o
 -33   1  15        132.94        128.77         6.56 o
 -31   1  15        166.21        189.26        15.81 o
 -29   1  15        120.08        141.97        14.55 o
 -27   1  15        700.33        679.14        33.07 o
 -25   1  15        772.27        792.51        25.02 o
 -23   1  15        129.27        151.20        11.23 o
 -21   1  15         24.58         21.89         9.79 o
 -19   1  15        363.91        376.69        14.53 o
 -17   1  15         33.53         32.68         4.48 o
 -15   1  15        501.71        525.31        14.27 o
 -13   1  15        178.86        181.86         7.97 o
 -11   1  15       1420.20       1363.81        21.76 o
  -9   1  15         16.81         15.34         3.36 o
  -7   1  15         31.89         26.37         4.69 o
  -5   1  15          0.04          5.42         3.21 o
  -3   1  15        506.12        453.70        15.96 o
  -1   1  15       1051.58        930.53        24.82 o
   1   1  15         26.11         23.01         4.06 o
   3   1  15        164.56        149.86        12.06 o
   5   1  15         59.83         58.89         8.54 o
   7   1  15         46.36         54.76         6.21 o
 -32   2  15        297.99        364.07        14.37 o
 -30   2  15        154.19        158.92        11.23 o
 -28   2  15        988.91        955.67        30.36 o
 -26   2  15         94.03         92.61        10.44 o
 -24   2  15         26.96         22.97         5.11 o
 -22   2  15          6.41          8.92         4.41 o
 -20   2  15        177.09        174.45        17.29 o
 -18   2  15         73.79         90.09         7.47 o
 -16   2  15         98.58         96.75         9.66 o
 -14   2  15        630.33        590.59        14.67 o
 -12   2  15        737.28        744.03        17.55 o
 -10   2  15       1343.66       1290.97        30.98 o
  -8   2  15        142.00        140.23        10.01 o
  -6   2  15          0.00         -1.44         3.17 o
  -4   2  15        732.28        770.33        23.12 o
  -2   2  15         81.17         56.92         7.16 o
   0   2  15         40.77         25.49         4.56 o
   2   2  15          2.66          4.01         4.79 o
   4   2  15         48.74         53.68        10.65 o
 -31   3  15         37.86         31.47         6.63 o
 -29   3  15        139.43        134.28         9.16 o
 -27   3  15        623.96        616.69        22.21 o
 -25   3  15        108.80        108.09         8.61 o
 -23   3  15        106.52        113.26         9.44 o
 -21   3  15          1.69          2.56         5.64 o
 -19   3  15          0.15         -1.12         3.31 o
 -17   3  15          0.18          4.65         4.98 o
 -15   3  15        112.34         93.28         7.05 o
 -13   3  15          5.70          1.91         3.04 o
 -11   3  15       1189.47       1138.00        23.22 o
  -9   3  15        112.30        117.85         7.57 o
  -7   3  15        123.22        113.46        11.26 o
  -5   3  15         19.71         16.61         6.68 o
  -3   3  15         38.74         37.83         6.32 o
  -1   3  15          4.54          5.39         3.39 o
   1   3  15          8.42         31.24        12.84 o
   3   3  15        294.67        428.23        19.20 o
 -28   4  15         44.20         34.93         5.08 o
 -26   4  15         23.64         19.33         4.49 o
 -24   4  15        305.49        350.83        13.74 o
 -22   4  15          3.51         -0.08         3.11 o
 -20   4  15        539.72        501.24        18.77 o
 -18   4  15        175.84        176.72        13.45 o
 -16   4  15          6.51          3.35         3.35 o
 -14   4  15          2.25          0.92         4.05 o
 -12   4  15          0.25          0.04         2.51 o
 -10   4  15         76.73         68.76         6.33 o
  -8   4  15        203.17        208.44        12.32 o
  -6   4  15          0.21          2.88         3.25 o
  -4   4  15         53.96         53.57         6.91 o
  -2   4  15         43.49         53.44         5.29 o
   0   4  15        245.82        244.54        16.39 o
 -21   5  15         38.35         22.44         4.42 o
 -19   5  15          4.93          6.84         2.87 o
 -17   5  15         76.57         73.53         7.29 o
 -15   5  15         71.08         76.79         6.44 o
 -13   5  15          2.52          2.81         2.87 o
 -11   5  15        124.45        145.99        10.12 o
  -9   5  15          0.28         -1.31         5.64 o
  -7   5  15         45.87         56.94         7.84 o
  -5   5  15          7.85         10.14         2.93 o
 -34   0  16         15.84         18.63         5.14 o
 -32   0  16        448.89        497.08        22.08 o
 -30   0  16        930.36        868.06        48.99 o
 -28   0  16       1408.40       1417.79        66.34 o
 -26   0  16       2674.88       2821.12        65.30 o
 -24   0  16         31.96         25.59         6.45 o
 -22   0  16        341.36        256.08        20.64 o
 -20   0  16        123.85        100.91        10.73 o
 -18   0  16        216.79        230.20        13.70 o
 -16   0  16       1317.46       1303.95        32.37 o
 -14   0  16        109.90        106.07         9.18 o
 -12   0  16        191.34        168.99        11.36 o
 -10   0  16        182.30        183.04        16.84 o
  -8   0  16       1219.67       1221.40        37.03 o
  -6   0  16        417.81        389.04        26.35 o
  -4   0  16        536.06        505.66        29.71 o
  -2   0  16         42.36         54.56         7.72 o
   0   0  16          0.03         -0.62         5.68 o
   2   0  16         19.39          6.29         4.91 o
   4   0  16          9.31         21.03         6.63 o
 -33   1  16        152.65        153.38         9.15 o
 -31   1  16        130.17        112.63         7.98 o
 -29   1  16         43.56         38.92         5.32 o
 -27   1  16        322.71        293.10        17.26 o
 -25   1  16         11.91          3.74         3.40 o
 -23   1  16        354.55        376.87        23.48 o
 -21   1  16        166.95        152.07        13.47 o
 -19   1  16        170.46        163.62         9.86 o
 -17   1  16        190.46        170.31         9.85 o
 -15   1  16        382.90        365.17        12.27 o
 -13   1  16       1412.48       1353.90        23.46 o
 -11   1  16        293.21        285.43        10.78 o
  -9   1  16         11.89          8.56         3.22 o
  -7   1  16         60.47         53.48         6.35 o
  -5   1  16          0.03          1.20         2.86 o
  -3   1  16        234.27        209.27        10.58 o
  -1   1  16         98.11         88.99         7.29 o
   1   1  16          5.79          5.54         3.40 o
   3   1  16         45.29         50.38        10.09 o
   5   1  16          3.34          3.75         3.83 o
 -32   2  16          3.72         -0.71         2.28 o
 -30   2  16        278.91        253.25        13.56 o
 -28   2  16        243.91        229.15        14.25 o
 -26   2  16        101.12         71.37        12.06 o
 -24   2  16          0.37          5.39         4.03 o
 -22   2  16        284.54        302.68        22.55 o
 -20   2  16        153.84        146.15        16.27 o
 -18   2  16         99.01         87.79         9.45 o
 -16   2  16         21.23         11.05         5.19 o
 -14   2  16       3650.51       3452.26        44.57 o
 -12   2  16       3277.48       3211.73        44.28 o
 -10   2  16       1095.22       1048.10        27.18 o
  -8   2  16        243.44        234.06        13.03 o
  -6   2  16          2.04          5.54         2.76 o
  -4   2  16        362.08        344.30        16.60 o
  -2   2  16          0.21          2.21         2.74 o
   0   2  16          6.42          7.36         3.55 o
   2   2  16         62.42         60.47         8.32 o
 -29   3  16        540.95        535.88        20.88 o
 -27   3  16        316.32        329.73        19.06 o
 -25   3  16         12.83         12.06         3.37 o
 -23   3  16          3.78          4.04         4.80 o
 -21   3  16          0.47          5.52         3.65 o
 -19   3  16        478.67        481.58        22.52 o
 -17   3  16        166.33        157.70        11.48 o
 -15   3  16         86.45        100.55         7.33 o
 -13   3  16       1921.73       1922.95        41.50 o
 -11   3  16          3.88          1.73         3.59 o
  -9   3  16          3.20          3.71         2.84 o
  -7   3  16       1351.02       1463.68        38.76 o
  -5   3  16          3.25          7.00         3.37 o
  -3   3  16        111.77        101.99         9.37 o
  -1   3  16         56.97         52.37         5.21 o
   1   3  16        401.34        581.67        21.85 o
 -26   4  16          0.03          0.54         3.05 o
 -24   4  16        237.17        281.92        13.36 o
 -22   4  16        135.69        165.34        11.29 o
 -20   4  16        134.37        122.55        12.70 o
 -18   4  16         46.10         49.38         7.11 o
 -16   4  16          3.91         -2.33         3.36 o
 -14   4  16         17.57          8.26         3.40 o
 -12   4  16         19.97         15.72         3.94 o
 -10   4  16         23.49         30.61         4.37 o
  -8   4  16        360.19        350.87        17.57 o
  -6   4  16        145.44        136.18        10.16 o
  -4   4  16          5.54          8.72         2.48 o
  -2   4  16        108.88        129.39         9.19 o
 -19   5  16          7.99          7.25         3.87 o
 -17   5  16          0.00         -2.98         3.61 o
 -15   5  16         35.97         27.75         4.42 o
 -13   5  16          7.79         11.12         3.26 o
 -11   5  16         34.18         29.65         4.76 o
  -9   5  16        136.66        167.32        16.11 o
 -33   1  17         29.14         33.09         8.04 o
 -31   1  17        261.53        262.47        13.20 o
 -29   1  17        370.46        367.39        17.49 o
 -27   1  17        478.50        460.36        19.23 o
 -25   1  17          6.99          0.22         5.91 o
 -23   1  17          5.89          7.05        12.34 o
 -21   1  17        323.36        323.35        19.22 o
 -19   1  17          7.84          9.56         3.57 o
 -17   1  17        860.89        792.88        23.46 o
 -15   1  17        531.61        505.88        15.69 o
 -13   1  17         36.60         34.58         6.24 o
 -11   1  17        111.74         96.34         9.38 o
  -9   1  17        107.31        100.13         9.79 o
  -7   1  17        411.78        406.38        16.44 o
  -5   1  17       1095.84       1116.23        26.48 o
  -3   1  17         11.19          5.67         4.40 o
  -1   1  17         86.27        100.97         7.95 o
   1   1  17          2.22          0.70         2.92 o
   3   1  17          3.36         -1.49         3.80 o
 -32   2  17        253.21        276.62        16.02 o
 -30   2  17        315.75        263.27        16.45 o
 -28   2  17          0.02          1.56         3.27 o
 -26   2  17        286.30        302.12        16.60 o
 -24   2  17          0.12          0.54         4.30 o
 -22   2  17         39.43         25.05         6.89 o
 -20   2  17          7.62         11.92         5.50 o
 -18   2  17          0.35         -3.73         3.83 o
 -16   2  17        362.68        304.78        14.47 o
 -14   2  17       1695.18       1701.71        31.28 o
 -12   2  17         25.75         18.32         3.36 o
 -10   2  17       1208.18       1261.25        27.05 o
  -8   2  17        459.19        479.57        20.25 o
  -6   2  17         39.97         40.88         6.99 o
  -4   2  17         46.61         49.38         6.06 o
  -2   2  17         55.54         62.21         6.11 o
   0   2  17         59.21         72.30         8.91 o
 -29   3  17          4.16          1.01         2.82 o
 -27   3  17         17.75         21.94         3.07 o
 -25   3  17          7.38          6.59         3.61 o
 -23   3  17         37.43         36.43         5.98 o
 -21   3  17          1.54         -1.76         3.27 o
 -19   3  17          0.07          0.27         3.53 o
 -17   3  17         84.94         62.99         6.15 o
 -15   3  17       1082.01       1103.86        26.20 o
 -13   3  17        202.39        214.09        11.63 o
 -11   3  17          6.63          8.01         2.88 o
  -9   3  17       1806.65       1882.56        37.42 o
  -7   3  17         97.02         85.31         7.02 o
  -5   3  17          8.56          6.82         2.36 o
  -3   3  17          5.81          6.83         2.48 o
  -1   3  17          4.17         10.32         2.86 o
 -24   4  17         44.30         32.32         8.72 o
 -22   4  17          6.86          5.64         3.01 o
 -20   4  17         13.82          9.00        10.37 o
 -18   4  17          0.78          5.23         3.40 o
 -16   4  17          0.40         -2.04         3.32 o
 -14   4  17          4.85          9.76         3.23 o
 -12   4  17        380.31        406.56        14.99 o
 -10   4  17         47.83         58.17         8.55 o
  -8   4  17        367.17        394.28        13.75 o
  -6   4  17         15.12         18.12         3.00 o
 -32   0  18         79.62        101.46        13.19 o
 -30   0  18         78.09         66.24        12.63 o
 -28   0  18        360.53        389.39        22.03 o
 -26   0  18         15.93         16.05        17.61 o
 -24   0  18          5.18          2.73         4.18 o
 -22   0  18        218.06        202.33        18.00 o
 -20   0  18        431.56        394.44        25.50 o
 -18   0  18          5.11          2.35         3.48 o
 -16   0  18        176.20        155.06        11.28 o
 -14   0  18         63.47         51.73         6.60 o
 -12   0  18       1514.22       1466.30        50.58 o
 -10   0  18        760.75        731.25        28.34 o
  -8   0  18       1937.92       1865.48        55.88 o
  -6   0  18       2613.03       2677.64        64.44 o
  -4   0  18         18.88         17.92         5.60 o
  -2   0  18          0.82         -2.28         3.55 o
   0   0  18         10.99         12.38         6.04 o
 -33   1  18         12.96         22.94         6.16 o
 -31   1  18         87.75         84.75         9.06 o
 -29   1  18          8.09          5.17         3.61 o
 -27   1  18        132.91        131.03        13.42 o
 -25   1  18        155.78        173.51        19.68 o
 -23   1  18         16.68         14.29         7.97 o
 -21   1  18        231.80        198.63        18.25 o
 -19   1  18          0.00          5.15         4.55 o
 -17   1  18        510.04        497.39        15.37 o
 -15   1  18          7.05          5.56         2.82 o
 -13   1  18         73.78         74.96         5.95 o
 -11   1  18          3.65          6.96         3.33 o
  -9   1  18         18.88         19.64         5.66 o
  -7   1  18          3.89          9.13         3.79 o
  -5   1  18         30.16         39.51         5.57 o
  -3   1  18          3.13          2.30         2.89 o
  -1   1  18          0.00          2.25         3.29 o
   1   1  18          2.14         11.66         4.67 o
 -30   2  18         24.51         20.13         9.33 o
 -28   2  18        197.17        211.35        11.90 o
 -26   2  18        140.23        142.08        13.68 o
 -24   2  18        251.99        230.09        18.37 o
 -22   2  18         54.25         54.85         9.81 o
 -20   2  18         30.08         31.96         8.32 o
 -18   2  18         14.29         15.01         6.34 o
 -16   2  18         57.91         54.48         6.12 o
 -14   2  18        113.14         96.24         8.03 o
 -12   2  18         82.37         89.14         8.96 o
 -10   2  18        433.09        451.44        22.19 o
  -8   2  18          9.35          2.39         3.27 o
  -6   2  18          1.22          4.73         3.67 o
  -4   2  18         11.04         14.05         4.71 o
  -2   2  18         13.15         21.61         3.63 o
 -27   3  18          0.36         -4.49         5.14 o
 -25   3  18         22.32         12.42         7.11 o
 -23   3  18         14.52         12.54         3.52 o
 -21   3  18        100.17         86.82        14.16 o
 -19   3  18          5.95          5.97         4.47 o
 -17   3  18        434.77        446.36        17.59 o
 -15   3  18        214.84        212.79        11.09 o
 -13   3  18         46.89         42.24         5.25 o
 -11   3  18        369.28        390.03        18.82 o
  -9   3  18       1037.10       1102.79        30.34 o
  -7   3  18          1.61          2.74         2.42 o
  -5   3  18          1.65         -1.84         1.84 o
  -3   3  18         79.14        106.42        13.02 o
 -24   4  18        123.22        107.13        11.66 o
 -22   4  18         46.70         34.09         5.51 o
 -20   4  18          2.96         -3.55         3.55 o
 -18   4  18          1.96          7.86         3.55 o
 -16   4  18         48.09         46.27         5.54 o
 -14   4  18        254.57        290.49        16.37 o
 -12   4  18        193.68        203.57        14.01 o
 -10   4  18          0.22         -1.91         2.80 o
  -8   4  18        224.76        268.11        19.82 o
 -31   1  19         36.02         44.77         9.22 o
 -29   1  19          0.02          6.49        12.28 o
 -27   1  19         90.71         90.82        11.08 o
 -25   1  19         41.39         32.23         9.61 o
 -23   1  19         50.96         51.63         8.75 o
 -21   1  19         36.94         29.39         8.92 o
 -19   1  19       1379.66       1364.61        33.05 o
 -17   1  19         33.07         25.32         3.96 o
 -15   1  19          0.23         -1.31         2.82 o
 -13   1  19        295.63        301.58        13.99 o
 -11   1  19        348.26        329.22        16.15 o
  -9   1  19        814.19        792.26        24.30 o
  -7   1  19         68.38         60.43         6.45 o
  -5   1  19         63.37         63.72         7.16 o
  -3   1  19         41.47         46.97         5.23 o
 -30   2  19          7.19          1.77         3.24 o
 -28   2  19        144.30        142.55        11.56 o
 -26   2  19         10.53         -3.19         7.28 o
 -24   2  19        139.65        135.49        21.93 o
 -22   2  19        587.49        565.82        28.52 o
 -20   2  19         97.39         99.52        12.49 o
 -18   2  19        505.27        496.69        17.21 o
 -16   2  19        167.42        164.84         9.99 o
 -14   2  19         39.60         20.24         3.56 o
 -12   2  19        306.52        329.68        18.02 o
 -10   2  19        152.87        157.11        12.14 o
  -8   2  19          0.01          2.43         2.98 o
  -6   2  19         18.29         25.04         4.48 o
  -4   2  19          4.53          5.88         6.26 o
 -25   3  19          3.58         -0.19         3.83 o
 -23   3  19         63.82         47.96        17.37 o
 -21   3  19         17.21         14.54         4.48 o
 -19   3  19        122.03        130.11        12.62 o
 -17   3  19        158.58        173.76        11.62 o
 -15   3  19         22.97         29.21         4.74 o
 -13   3  19         23.67         26.10         7.93 o
 -11   3  19        150.55        154.46        10.90 o
  -9   3  19          4.36          1.36         2.79 o
  -7   3  19          0.01          0.19         2.55 o
 -20   4  19         20.05         15.82         4.97 o
 -18   4  19         57.95         48.18         8.67 o
 -16   4  19         10.98          7.52         3.09 o
 -14   4  19          3.00          4.69         3.45 o
 -30   0  20         21.33         22.15         6.46 o
 -28   0  20         23.58         31.40        19.43 o
 -26   0  20          8.38         20.48        20.91 o
 -24   0  20        125.98        136.08        37.29 o
 -22   0  20        137.69        156.90        15.58 o
 -20   0  20        727.74        727.73        31.84 o
 -18   0  20        226.34        235.93        12.95 o
 -16   0  20        911.66       1023.61        26.56 o
 -14   0  20        267.97        281.13        16.31 o
 -12   0  20        530.74        530.29        27.41 o
 -10   0  20          0.08         -4.25         4.25 o
  -8   0  20         55.28         57.61         8.41 o
  -6   0  20         39.73         46.96         7.85 o
 -31   1  20         76.40         78.95        10.67 o
 -29   1  20         44.98         44.38         6.94 o
 -27   1  20         26.41         33.97        15.11 o
 -25   1  20         53.34         46.82         8.08 o
 -23   1  20        223.75        191.89        16.46 o
 -21   1  20        949.23        955.17        44.10 o
 -19   1  20        558.65        624.48        21.40 o
 -17   1  20         64.19         61.84         5.50 o
 -15   1  20          4.12          7.25         2.52 o
 -13   1  20         65.29         60.21         6.72 o
 -11   1  20         68.11         66.17         7.04 o
  -9   1  20         51.66         52.50         5.81 o
  -7   1  20         10.08         10.39         2.67 o
  -5   1  20          1.14          0.83         3.11 o
 -28   2  20          8.77         16.49         6.35 o
 -26   2  20         45.91         37.66         6.25 o
 -24   2  20          0.53         -5.63         5.63 o
 -22   2  20       1312.45       1312.00        40.64 o
 -20   2  20       1178.33       1195.30        39.29 o
 -18   2  20        186.83        197.51        12.76 o
 -16   2  20         30.63         30.98         4.00 o
 -14   2  20        121.45        123.58        10.45 o
 -12   2  20         37.49         33.27         5.58 o
 -10   2  20         63.32         65.86         7.18 o
  -8   2  20         11.73         10.79         3.08 o
  -6   2  20        182.68        230.70        17.71 o
 -25   3  20          8.07         -2.35         5.14 o
 -23   3  20          5.85          0.11         3.47 o
 -21   3  20         26.50         10.77         6.63 o
 -19   3  20          8.47          4.96         4.15 o
 -17   3  20        160.17        177.62        12.25 o
 -15   3  20        236.99        255.67        12.12 o
 -13   3  20          5.83          8.84         3.62 o
 -11   3  20        200.01        222.41        10.80 o
 -29   1  21         45.82         53.03         9.26 o
 -27   1  21          1.98          9.27        15.03 o
 -25   1  21        278.07        283.70        18.71 o
 -23   1  21        252.17        235.14        16.71 o
 -21   1  21        592.30        659.67        28.05 o
 -19   1  21        141.25        126.73        12.50 o
 -17   1  21        416.33        460.32        16.43 o
 -15   1  21        250.34        273.95        14.50 o
 -13   1  21        538.75        572.97        20.22 o
 -11   1  21          1.00         -2.16         3.03 o
  -9   1  21          2.15          2.93         2.59 o
 -26   2  21          0.63         -2.72         2.72 o
 -24   2  21          0.69          1.31         3.32 o
 -22   2  21        440.14        483.42        22.13 o
 -20   2  21         16.42         11.47         3.78 o
 -18   2  21         79.81         85.30         8.19 o
 -16   2  21          1.70         21.16        18.11 o
 -14   2  21          1.27          6.63         3.65 o
 -12   2  21         71.26         83.79         7.11 o
 -10   2  21          0.00          0.34         4.64 o
 -21   3  21          0.59         -5.91         5.91 o
 -24   0  22        348.84        372.73        54.32 o
 -22   0  22        297.29        327.75        33.87 o
 -20   0  22        176.82        256.27        22.57 o
 -18   0  22        452.03        492.13        30.08 o
 -16   0  22        479.80        500.03        21.13 o
 -14   0  22       1073.82       1193.27        31.47 o
 -12   0  22         12.27         16.92         7.07 o
 -27   1  22          1.52         11.83        17.51 o
 -25   1  22        137.02        172.65        23.77 o
 -23   1  22         28.27         53.69        18.90 o
 -21   1  22        207.27        260.38        32.55 o
 -19   1  22        251.73        290.17        32.16 o
 -17   1  22          1.50         13.36         6.56 o
 -15   1  22        323.32        370.32        27.34 o
 -13   1  22        158.69        192.83        12.51 o
 -24   2  22        224.80        252.24        13.08 o
 -22   2  22        259.63        289.74        14.49 o
 -20   2  22         84.29        108.65        12.05 o
                                                
